# Supplementary material for: [μ3-2,2,4,4,6,6-Hexakis(3,5-dimethyl­pyrazol-1-yl)-2λ5,4λ5,6λ5-1,3,5,2,4,6-triaza­triphosphinine]tris­[cis-dichloridopalladium(II)]
Source: Acta Crystallogr Sect E Struct Rep Online. 2008 Jul 31;64(Pt 8):m1084. doi: 10.1107/S1600536808023167 (PMC2961992; doi:10.1107/S1600536808023167)
Supplement: Supplementary file 1 [file e-64-m1084-sup1.cif]

##############################################################################
###                                                                        ###
###        Electronic paper (Acta Crystallographica Section E)             ###
###                                                                        ###
##############################################################################
#                                                                            #
# This CIF contains the data in a paper accepted for publication in Acta     #
# Crystallographica Section E. It conforms to the requirements of Notes      #
# for Authors for Section E, and has been peer reviewed under the auspices   #
# of the IUCr Commission on Journals.                                        #
#                                                                            #
# Full details of the Crystallographic Information File format               #
# are given in the paper "The Crystallographic Information File (CIF):       #
# a New Standard Archive File for Crystallography" by S. R. Hall, F. H.      #
# Allen and I. D. Brown [Acta Cryst. (1991), A47, 655-685].                  #
#                                                                            #
# The current version of the core CIF dictionary is obtainable from          #
# ftp://ftp.iucr.org/pub/cif_core.dic. The current version number is 2.4.    #
#                                                                            #
# Software is freely available for graphical display of the structure(s) in  #
# this CIF.  For information consult the CIF home page http://www.iucr.org/  #
# cif/home.html                                                              #
#                                                                            #
# This file may be used for bona fide research purposes within the           #
# scientific community so long as proper attribution is given to the journal # 
# article from which it was obtained.                                        #
#                                                                            #
##############################################################################
                                             
data_global
_audit_creation_method     SHELXL97
_journal_date_recd_electronic     2008-07-11
_journal_date_accepted     2008-07-23
_journal_name_full     'Acta Crystallographica, Section E'
_journal_year     2008
_journal_volume     64
_journal_issue      8
_journal_page_first     m1084
_journal_page_last     m1084
_journal_paper_category     QM
_journal_coeditor_code     KP2182
_publ_contact_author_name     'Professor Soon W. Lee'
_publ_contact_author_address
;
Department of Chemistry
Sungkyunkwan University
Natural Science Campus
Suwon 440-746
Republic of Korea
;
_publ_contact_author_email     soonwlee@skku.edu
_publ_contact_author_fax     '82(31)2907075'
_publ_contact_author_phone     '82(31)2907066'
_publ_section_title
;\
[\m~3~-2,2,4,4,6,6-Hexakis(3,5-dimethylpyrazol-1-yl)-2\l^5^,4\l^5^,6\l^5^-1,3,\
5,2,4,6-triazatriphosphinine]tris[<i>cis</i>-dichloridopalladium(II)]
;
loop_
    _publ_author_name
    _publ_author_address
    'Yun, Sung Yol'
;
Department of Chemistry (BK21)
Sungkyunkwan University
Natural Science Campus
Suwon 440-746
Republic of Korea
;
    'Lee, Soon W.'
;
Department of Chemistry (BK21)
Sungkyunkwan University
Natural Science Campus
Suwon 440-746
Republic of Korea
;
data_I
_audit_creation_method     SHELXL97
_chemical_name_systematic
;
[\m~3~-2,2,4,4,6,6-Hexakis(3,5-dimethylpyrazol-1-yl)-2\l^5^,4\l^5^,6\l^5^-
1,3,5,2,4,6-triazatriphosphinine]tris[<i>cis</i>-dichloridopalladium(II)]
;
_chemical_formula_moiety     'C30 H42 Cl6 N15 P3 Pd3'
_chemical_formula_sum     'C30 H42 Cl6 N15 P3 Pd3'
_chemical_formula_iupac     '[Pd3 Cl6 (C30 H42 N15 P3)]'
_chemical_formula_weight     1237.60
_symmetry_cell_setting     hexagonal
_symmetry_space_group_name_H-M     'P 63/m'
_symmetry_space_group_name_Hall     '-P6c'
loop_
    _symmetry_equiv_pos_as_xyz
    'x, y, z'
    '-y, x-y, z'
    '-x+y, -x, z'
    '-x, -y, z+1/2'
    'y, -x+y, z+1/2'
    'x-y, x, z+1/2'
    '-x, -y, -z'
    'y, -x+y, -z'
    'x-y, x, -z'
    'x, y, -z-1/2'
    '-y, x-y, -z-1/2'
    '-x+y, -x, -z-1/2'
_cell_length_a     17.2989(3)
_cell_length_b     17.2989(3)
_cell_length_c     14.4545(6)
_cell_angle_alpha     90.00
_cell_angle_beta     90.00
_cell_angle_gamma     120.00
_cell_volume     3746.02(18)
_cell_formula_units_Z     2
_cell_measurement_reflns_used     9849
_cell_measurement_theta_min     2.35
_cell_measurement_theta_max     27.20
_cell_measurement_temperature     296(2)
_exptl_crystal_description     block
_exptl_crystal_colour     yellow
_exptl_crystal_size_max     0.24
_exptl_crystal_size_mid     0.20
_exptl_crystal_size_min     0.16
_exptl_crystal_density_diffrn     1.097
_exptl_crystal_density_meas     ?
_exptl_crystal_density_method     'not measured'
_exptl_crystal_F_000     1224
_exptl_absorpt_coefficient_mu     1.017
_exptl_absorpt_correction_type     multi-scan
_exptl_absorpt_process_details     '(North <i>et al.</i>,  1968)'
_exptl_absorpt_correction_T_min     0.7924
_exptl_absorpt_correction_T_max     0.8542
_exptl_special_details
;
;
_diffrn_ambient_temperature     296(2)
_diffrn_radiation_type     'MoK\a'
_diffrn_radiation_wavelength     0.71073
_diffrn_radiation_source     'sealed tube'
_diffrn_radiation_monochromator     'graphite'
_diffrn_measurement_device_type     'Bruker SMART CCD area-detector'
_diffrn_measurement_method     '\f and \w'
_diffrn_detector_area_resol_mean     ?
_diffrn_reflns_number     42917
_diffrn_reflns_av_R_equivalents     0.0480
_diffrn_reflns_av_sigmaI/netI     0.0274
_diffrn_reflns_theta_min     3.60
_diffrn_reflns_theta_max     28.32
_diffrn_reflns_theta_full     28.32
_diffrn_measured_fraction_theta_max     0.974
_diffrn_measured_fraction_theta_full     0.974
_diffrn_reflns_limit_h_min     -23
_diffrn_reflns_limit_h_max     22
_diffrn_reflns_limit_k_min     -19
_diffrn_reflns_limit_k_max     22
_diffrn_reflns_limit_l_min     -19
_diffrn_reflns_limit_l_max     19
_diffrn_standards_number     ?
_diffrn_standards_interval_count     ?
_diffrn_standards_interval_time     ?
_diffrn_standards_decay_%     ?
_refine_special_details
;
Refinement of <i>F</i>^2^ against ALL reflections. The weighted <i>R</i>-factor
<i>wR</i> and goodness of fit <i>S</i> are based on <i>F</i>^2^, conventional
<i>R</i>-factors <i>R</i> are based on <i>F</i>, with <i>F</i> set to zero for
negative <i>F</i>^2^. The threshold expression of <i>F</i>^2^ >
\s(<i>F</i>^2^) is used only for calculating <i>R</i>-factors(gt) <i>etc</i>.
and is not relevant to the choice of reflections for refinement.
<i>R</i>-factors based on <i>F</i>^2^ are statistically about twice as large
as those based on <i>F</i>, and <i>R</i>- factors based on ALL data will be
even larger.
;
_reflns_number_total     3157
_reflns_number_gt     2098
_reflns_threshold_expression     I>2\s(I)
_refine_ls_structure_factor_coef     Fsqd
_refine_ls_matrix_type     full
_refine_ls_R_factor_all     0.0716
_refine_ls_R_factor_gt     0.0346
_refine_ls_wR_factor_gt     0.0847
_refine_ls_wR_factor_ref     0.1083
_refine_ls_goodness_of_fit_ref     1.069
_refine_ls_restrained_S_all     1.069
_refine_ls_number_reflns     3157
_refine_ls_number_parameters     91
_refine_ls_number_restraints     0
_refine_ls_hydrogen_treatment     constr
_refine_ls_weighting_scheme     calc
_refine_ls_weighting_details
       'calc w = 1/[\s^2^(Fo^2^)+(0.0477P)^2^+1.7582P] where P=(Fo^2^+2Fc^2^)/3'
_atom_sites_solution_hydrogens     geom
_atom_sites_solution_primary     direct
_atom_sites_solution_secondary     difmap
_refine_ls_shift/su_max     0.002
_refine_ls_shift/su_mean     0.000
_refine_diff_density_max     0.524
_refine_diff_density_min     -0.350
_refine_ls_extinction_method     none
_refine_ls_extinction_coef     ?
loop_
    _atom_type_symbol
    _atom_type_description
    _atom_type_scat_dispersion_real
    _atom_type_scat_dispersion_imag
    _atom_type_scat_source
    'C' 'C' 0.0033 0.0016
                         'International Tables Vol C Tables 4.2.6.8 and 6.1.1.4'
    'H' 'H' 0.0000 0.0000
                         'International Tables Vol C Tables 4.2.6.8 and 6.1.1.4'
    'N' 'N' 0.0061 0.0033
                         'International Tables Vol C Tables 4.2.6.8 and 6.1.1.4'
    'P' 'P' 0.1023 0.0942
                         'International Tables Vol C Tables 4.2.6.8 and 6.1.1.4'
    'Cl' 'Cl' 0.1484 0.1585
                         'International Tables Vol C Tables 4.2.6.8 and 6.1.1.4'
    'Pd' 'Pd' -0.9988 1.0072
                         'International Tables Vol C Tables 4.2.6.8 and 6.1.1.4'
_computing_data_collection     'SMART (Bruker, 1997)'
_computing_cell_refinement     'SMART (Bruker, 1997)'
_computing_data_reduction     'SAINT (Bruker, 1997)'
_computing_structure_solution     'SHELXTL (Sheldrick, 2008)'
_computing_structure_refinement     'SHELXTL (Sheldrick, 2008)'
_computing_molecular_graphics     'SHELXTL (Sheldrick, 2008)'
_computing_publication_material     'SHELXTL (Sheldrick, 2008)'
loop_
    _atom_site_type_symbol
    _atom_site_label
    _atom_site_fract_x
    _atom_site_fract_y
    _atom_site_fract_z
    _atom_site_U_iso_or_equiv
    _atom_site_adp_type
    _atom_site_calc_flag
    _atom_site_refinement_flags
    _atom_site_occupancy
    _atom_site_disorder_assembly
    _atom_site_disorder_group
    Pd Pd1 0.13572(2) 0.37375(2) 0.7500 0.05476(14) Uani d S 1 . .
    Cl Cl1 0.02844(7) 0.32969(8) 0.64026(8) 0.0961(3) Uani d . 1 . .
    P P1 0.31769(7) 0.56802(7) 0.7500 0.0438(2) Uani d S 1 . .
    N N1 0.2362(2) 0.5861(2) 0.7500 0.0472(7) Uani d S 1 . .
    N N2 0.30675(15) 0.50221(15) 0.84168(15) 0.0503(5) Uani d . 1 . .
    C C1 0.3607(2) 0.5175(2) 0.9179(2) 0.0697(9) Uani d . 1 . .
    C C2 0.3213(3) 0.4397(3) 0.9672(3) 0.0873(12) Uani d . 1 . .
    H H2 0.3425 0.4290 1.0220 0.105 Uiso calc R 1 . .
    N N3 0.23411(17) 0.41658(16) 0.84595(17) 0.0573(6) Uani d . 1 . .
    C C3 0.2439(2) 0.3792(2) 0.9210(3) 0.0743(10) Uani d . 1 . .
    C C4 0.4433(3) 0.6016(3) 0.9398(3) 0.1093(17) Uani d . 1 . .
    H H4A 0.4555 0.6442 0.8914 0.164 Uiso calc R 1 . .
    H H4B 0.4921 0.5904 0.9449 0.164 Uiso calc R 1 . .
    H H4C 0.4359 0.6249 0.9974 0.164 Uiso calc R 1 . .
    C C5 0.1818(3) 0.2838(3) 0.9456(4) 0.121(2) Uani d . 1 . .
    H H5A 0.1345 0.2576 0.9008 0.181 Uiso calc R 1 . .
    H H5B 0.1570 0.2805 1.0058 0.181 Uiso calc R 1 . .
    H H5C 0.2139 0.2518 0.9458 0.181 Uiso calc R 1 . .
loop_
    _atom_site_aniso_label
    _atom_site_aniso_U_11
    _atom_site_aniso_U_22
    _atom_site_aniso_U_33
    _atom_site_aniso_U_12
    _atom_site_aniso_U_13
    _atom_site_aniso_U_23
    Pd1 0.0519(2) 0.0567(2) 0.05085(19) 0.02349(16) 0.000 0.000
    Cl1 0.0739(6) 0.1049(8) 0.0898(7) 0.0300(6) -0.0295(5) -0.0085(6)
    P1 0.0508(6) 0.0488(6) 0.0333(4) 0.0259(5) 0.000 0.000
    N1 0.0495(18) 0.0505(19) 0.0375(15) 0.0218(15) 0.000 0.000
    N2 0.0538(14) 0.0508(13) 0.0433(11) 0.0240(12) -0.0024(10) 0.0062(9)
    C1 0.071(2) 0.072(2) 0.0544(17) 0.0276(18) -0.0132(15) 0.0103(15)
    C2 0.088(3) 0.080(2) 0.073(2) 0.026(2) -0.019(2) 0.0274(19)
    N3 0.0636(16) 0.0503(14) 0.0518(13) 0.0238(12) -0.0023(11) 0.0097(10)
    C3 0.074(2) 0.064(2) 0.068(2) 0.0219(18) -0.0088(17) 0.0191(16)
    C4 0.101(3) 0.095(3) 0.072(2) 0.005(2) -0.041(2) 0.024(2)
    C5 0.117(4) 0.079(3) 0.122(4) 0.016(3) -0.028(3) 0.047(3)
_geom_special_details
;
All e.s.d.'s (except the e.s.d. in the dihedral angle between two l.s. planes)
are estimated using the full covariance matrix. The cell e.s.d.'s are taken
into account individually in the estimation of e.s.d.'s in distances, angles
and torsion angles; correlations between e.s.d.'s in cell parameters are only
used when they are defined by crystal symmetry. An approximate (isotropic)
treatment of cell e.s.d.'s is used for estimating e.s.d.'s involving l.s.
planes.
;
loop_
    _geom_bond_atom_site_label_1
    _geom_bond_atom_site_label_2
    _geom_bond_site_symmetry_2
    _geom_bond_distance
    _geom_bond_publ_flag
    Pd1 N3 . 2.027(2) yes
    Pd1 N3 10_557 2.027(2) ?
    Pd1 Cl1 . 2.2642(10) yes
    Pd1 Cl1 10_557 2.2641(10) ?
    P1 N1 2_665 1.557(3) ?
    P1 N1 . 1.589(3) ?
    P1 N2 10_557 1.695(2) ?
    P1 N2 . 1.695(2) yes
    N1 P1 3_565 1.557(3) ?
    N2 C1 . 1.381(4) ?
    N2 N3 . 1.384(3) yes
    C1 C2 . 1.367(5) ?
    C1 C4 . 1.476(5) ?
    C2 C3 . 1.389(5) ?
    C2 H2 . 0.9300 ?
    N3 C3 . 1.317(4) ?
    C3 C5 . 1.494(5) ?
    C4 H4A . 0.9600 ?
    C4 H4B . 0.9600 ?
    C4 H4C . 0.9600 ?
    C5 H5A . 0.9600 ?
    C5 H5B . 0.9600 ?
    C5 H5C . 0.9600 ?
loop_
    _geom_angle_atom_site_label_1
    _geom_angle_atom_site_label_2
    _geom_angle_atom_site_label_3
    _geom_angle_site_symmetry_1
    _geom_angle_site_symmetry_3
    _geom_angle
    _geom_angle_publ_flag
    N3 Pd1 N3 . 10_557 86.36(14) yes
    N3 Pd1 Cl1 . . 178.26(8) yes
    N3 Pd1 Cl1 10_557 . 92.34(8) yes
    N3 Pd1 Cl1 . 10_557 92.34(8) ?
    N3 Pd1 Cl1 10_557 10_557 178.26(8) ?
    Cl1 Pd1 Cl1 . 10_557 88.95(6) yes
    N1 P1 N1 2_665 . 118.0(2) yes
    N1 P1 N2 2_665 10_557 108.78(11) ?
    N1 P1 N2 . 10_557 108.66(11) ?
    N1 P1 N2 2_665 . 108.78(11) ?
    N1 P1 N2 . . 108.66(11) ?
    N2 P1 N2 10_557 . 102.86(17) yes
    P1 N1 P1 3_565 . 122.0(2) ?
    C1 N2 N3 . . 109.5(2) ?
    C1 N2 P1 . . 131.1(2) ?
    N3 N2 P1 . . 119.37(17) ?
    C2 C1 N2 . . 105.7(3) ?
    C2 C1 C4 . . 128.3(3) ?
    N2 C1 C4 . . 126.0(3) ?
    C1 C2 C3 . . 108.1(3) ?
    C1 C2 H2 . . 126.0 ?
    C3 C2 H2 . . 126.0 ?
    C3 N3 N2 . . 107.0(2) ?
    C3 N3 Pd1 . . 132.5(2) ?
    N2 N3 Pd1 . . 120.51(16) ?
    N3 C3 C2 . . 109.7(3) ?
    N3 C3 C5 . . 122.7(3) ?
    C2 C3 C5 . . 127.4(3) ?
    C1 C4 H4A . . 109.5 ?
    C1 C4 H4B . . 109.5 ?
    H4A C4 H4B . . 109.5 ?
    C1 C4 H4C . . 109.5 ?
    H4A C4 H4C . . 109.5 ?
    H4B C4 H4C . . 109.5 ?
    C3 C5 H5A . . 109.5 ?
    C3 C5 H5B . . 109.5 ?
    H5A C5 H5B . . 109.5 ?
    C3 C5 H5C . . 109.5 ?
    H5A C5 H5C . . 109.5 ?
    H5B C5 H5C . . 109.5 ?
