# Supplementary material for: [μ3-2,2,4,4,6,6-Hexakis(3,5-dimethyl­pyrazol-1-yl)-2λ5,4λ5,6λ5-1,3,5,2,4,6-triaza­triphosphinine]tris­[cis-dichloridopalladium(II)]
Source: Acta Crystallogr Sect E Struct Rep Online. 2008 Jul 31;64(Pt 8):m1084. doi: 10.1107/S1600536808023167 (PMC2961992; doi:10.1107/S1600536808023167)
Supplement: Supplementary file 2 [file e-64-m1084-Isup2.hkl]

# 
# h,k,l, Fc-squared, Fo-squared, sigma(Fo-squared) and status flag 
# 
data_I
_shelx_title ' PD in P6(3)/m' 
_shelx_refln_list_code          4 
_shelx_F_calc_maximum      242.79 
_exptl_crystal_F_000      1224.00 
_reflns_d_resolution_high  0.7490 
 
loop_ 
 _symmetry_equiv_pos_as_xyz 
 'x, y, z' 
 '-y, x-y, z' 
 '-x+y, -x, z' 
 '-x, -y, z+1/2' 
 'y, -x+y, z+1/2' 
 'x-y, x, z+1/2' 
 '-x, -y, -z' 
 'y, -x+y, -z' 
 'x-y, x, -z' 
 'x, y, -z-1/2' 
 '-y, x-y, -z-1/2' 
 '-x+y, -x, -z-1/2' 
 
_cell_length_a    17.2989 
_cell_length_b    17.2989 
_cell_length_c    14.4545 
_cell_angle_alpha  90.000 
_cell_angle_beta   90.000 
_cell_angle_gamma 120.000 
 
_shelx_F_squared_multiplier     1.000 
 
loop_ 
 _refln_index_h 
 _refln_index_k 
 _refln_index_l 
 _refln_F_squared_calc 
 _refln_F_squared_meas 
 _refln_F_squared_sigma 
 _refln_observed_status 
  -1   3   0    18815.66    19610.21    101.25 o 
  -1   4   0     4959.31     4049.17     33.38 o 
   0   4   0     5681.60     5654.85     51.37 o 
  -3   5   0    23025.12    23439.87    184.54 o 
   0   5   0      532.48      408.65      6.29 o 
  -4   6   0      213.76      137.49      4.06 o 
  -3   6   0       34.76       17.88      3.03 o 
  -2   6   0    19453.71    22502.06    155.22 o 
   0   6   0     1052.09      858.22      9.22 o 
  -6   7   0       57.93       61.86      3.75 o 
  -5   7   0     7266.42     7494.13     49.71 o 
  -4   7   0    11211.56    12709.15     78.26 o 
  -2   7   0    12601.09    12697.28     93.86 o 
  -1   7   0    16824.92    17368.22    122.94 o 
   0   7   0      930.85      852.97     11.11 o 
  -7   8   0     2987.13     2657.90     43.12 o 
  -6   8   0     3486.91     3317.20     34.58 o 
  -5   8   0       77.58       44.92      4.29 o 
  -4   8   0    13663.11    14102.21    109.26 o 
  -3   8   0     1505.65     1228.64     11.75 o 
  -1   8   0     2415.91     2048.90     15.37 o 
   0   8   0     7339.68     7714.51     54.38 o 
  -8   9   0      448.61      352.94      8.35 o 
  -7   9   0     7253.31     6780.49     63.95 o 
  -6   9   0      499.94      562.80      9.12 o 
  -4   9   0       13.51        1.16      4.25 o 
  -3   9   0    16897.57    15304.25    124.43 o 
  -2   9   0     1095.19     1278.78     13.19 o 
  -1   9   0     2003.08     2230.62     17.29 o 
   0   9   0      972.59      955.96     12.69 o 
  -9  10   0      679.28      664.59     13.22 o 
  -8  10   0     3693.78     3992.37     38.78 o 
  -7  10   0      137.08      131.93      6.31 o 
  -6  10   0    12258.97    11702.94     88.46 o 
  -5  10   0     3247.06     3585.77     38.24 o 
  -4  10   0     3470.49     4210.90     32.97 o 
  -3  10   0     5242.16     5254.09     36.59 o 
  -2  10   0     4271.62     4357.45     34.27 o 
  -1  10   0     6005.83     5884.14     45.23 o 
   0  10   0     1923.08     1993.60     23.57 o 
 -10  11   0     6258.51     6673.93     70.46 o 
  -9  11   0      630.75      657.65     15.17 o 
  -8  11   0     1381.68     1319.01     19.11 o 
  -7  11   0     8719.97     8736.84     75.78 o 
  -6  11   0      949.21      964.42     15.04 o 
  -5  11   0     4263.34     4632.66     36.03 o 
  -4  11   0     8599.54     8453.12     74.31 o 
  -3  11   0     1735.77     1679.31     18.98 o 
  -2  11   0     9450.07     9333.27     97.98 o 
  -1  11   0     1211.24     1277.79     26.63 o 
   0  11   0     4662.95     5112.18     66.56 o 
 -11  12   0       96.60      100.15     14.63 o 
 -10  12   0     2329.88     2246.10     35.10 o 
  -9  12   0        0.61       -8.14      8.14 o 
  -8  12   0      982.32     1041.23     19.96 o 
  -7  12   0     2198.76     2241.14     25.09 o 
  -6  12   0      179.95      129.48     10.34 o 
  -5  12   0     7953.20     8081.28    102.22 o 
  -4  12   0     2761.65     2926.83     33.14 o 
  -3  12   0       46.55       15.68      9.75 o 
  -2  12   0     6155.75     6037.12     77.28 o 
  -1  12   0      294.42      187.57     17.20 o 
   0  12   0       66.70       49.85     15.31 o 
 -12  13   0     1025.71      981.21     36.95 o 
 -11  13   0      347.06      384.78     23.89 o 
 -10  13   0     2549.18     2582.75     56.59 o 
  -9  13   0      183.51      185.85     18.39 o 
  -8  13   0     1860.20     1928.79     44.02 o 
  -7  13   0     1741.99     1839.38     29.56 o 
  -6  13   0     6440.67     6495.90     62.97 o 
  -5  13   0     4379.13     4264.50     56.22 o 
  -4  13   0     2362.05     2159.95     35.49 o 
  -3  13   0     1722.92     1754.91     46.76 o 
  -2  13   0      368.93      407.18     23.78 o 
  -1  13   0       17.41       25.97     16.59 o 
   0  13   0      471.34      481.67     30.02 o 
 -13  14   0       75.54       47.01     21.39 o 
 -12  14   0        0.13      -18.48     18.48 o 
 -11  14   0     1983.00     2052.11     51.12 o 
 -10  14   0       48.64        7.10     14.83 o 
  -9  14   0     4403.85     4405.15     72.73 o 
  -8  14   0      298.16      237.99     20.36 o 
  -7  14   0     4070.08     3997.89     56.26 o 
  -6  14   0      134.03       93.45     16.96 o 
  -5  14   0      876.00      843.32     32.41 o 
  -4  14   0      440.46      447.59     26.17 o 
  -3  14   0       20.83      -17.06     17.06 o 
  -2  14   0     1001.06     1046.04     52.46 o 
  -1  14   0     1193.33     1139.70     63.28 o 
   0  14   0       19.70        0.05     27.29 o 
 -14  15   0      185.70      258.89     40.16 o 
 -13  15   0       12.75        2.80     22.01 o 
 -12  15   0     2718.30     2821.65     65.31 o 
 -11  15   0      286.52      300.96     29.59 o 
 -10  15   0      265.20      284.86     28.63 o 
  -9  15   0        0.70      -16.98     16.98 o 
  -8  15   0      140.17      113.55     20.59 o 
  -7  15   0      360.50      391.30     27.61 o 
  -6  15   0     2878.30     3021.46     72.99 o 
  -5  15   0     1487.49     1432.02     54.14 o 
  -4  15   0     2550.25     2469.70     87.35 o 
  -3  15   0      655.31      658.68     54.81 o 
  -2  15   0      377.44      363.83     44.01 o 
  -1  15   0       15.05        4.13     28.12 o 
   0  15   0      727.57      810.79     60.20 o 
 -15  16   0      253.79      283.28     42.89 o 
 -14  16   0      337.20      367.54     44.52 o 
 -13  16   0       38.04       31.55     26.70 o 
 -12  16   0      483.82      590.72     51.77 o 
 -11  16   0      212.21      311.35     36.84 o 
 -10  16   0      754.94      782.26     40.33 o 
  -9  16   0       82.75      112.54     24.73 o 
  -8  16   0     1642.75     1631.09     47.19 o 
  -7  16   0     2088.22     2080.01     58.82 o 
  -6  16   0      199.13      148.34     38.29 o 
  -5  16   0      102.10       70.52     32.23 o 
  -4  16   0      177.08      149.20     36.69 o 
  -3  16   0       11.36       -0.75     25.81 o 
  -2  16   0        0.02      -15.29     26.79 o 
  -1  16   0      352.19      338.02     46.81 o 
   0  16   0     1330.04     1387.31     92.59 o 
 -16  17   0      244.57      265.92     54.82 o 
 -15  17   0       14.76        8.35     35.61 o 
 -14  17   0      184.43      175.78     41.50 o 
 -13  17   0      466.25      474.62     50.39 o 
 -12  17   0       61.62       13.29     38.03 o 
 -11  17   0     2016.13     2294.86     75.82 o 
 -10  17   0      131.89      100.07     30.38 o 
  -9  17   0       11.14      -20.67     28.34 o 
  -8  17   0      167.30      164.93     32.50 o 
  -7  17   0      548.57      425.80     41.07 o 
  -6  17   0       92.50       93.31     32.21 o 
  -5  17   0        0.53       -6.02     25.97 o 
  -4  17   0      320.58      321.65     42.84 o 
  -3  17   0      617.45      643.95     68.53 o 
  -2  17   0      204.18      165.63     48.51 o 
  -1  17   0      494.15      609.72    112.81 o 
   0  17   0       57.84      100.37     78.49 o 
 -17  18   0        3.78      -11.34     61.67 o 
 -16  18   0      202.51      322.90     88.41 o 
 -15  18   0        6.67      -20.40     33.62 o 
 -14  18   0      118.78      109.13     35.99 o 
 -13  18   0       17.82       25.88     30.96 o 
 -12  18   0       15.68       -2.70     29.41 o 
 -11  18   0      552.56      577.86     90.01 o 
 -10  18   0       98.54      103.56     67.16 o 
  -9  18   0      341.18      327.58     53.91 o 
  -8  18   0      376.96      514.44     70.64 o 
  -7  18   0       53.07       -1.02     28.82 o 
  -6  18   0      849.78      898.31     64.57 o 
  -5  18   0       47.11       27.75     35.74 o 
  -4  18   0        0.02       28.13     59.13 o 
  -3  18   0       56.17       -3.89     63.78 o 
  -2  18   0       88.63       32.99     62.55 o 
  -1  18   0       32.54      -11.86     64.65 o 
   0  18   0      423.62      400.45    103.16 o 
 -18  19   0       18.21       97.95     80.45 o 
 -17  19   0        8.61      -52.66     52.66 o 
 -16  19   0      134.25      109.26     72.48 o 
 -15  19   0     1033.70     1243.58    136.34 o 
 -14  19   0       29.17      -30.11     40.52 o 
 -13  19   0      556.77      617.26     71.74 o 
 -12  19   0        3.42      -47.97     47.97 o 
 -11  19   0      172.42      108.02     69.86 o 
 -10  19   0       15.86       16.99     67.22 o 
  -9  19   0      199.28      175.47     76.17 o 
  -8  19   0       42.96       34.76     61.81 o 
  -7  19   0       39.13      -26.36     59.15 o 
  -6  19   0        0.09      -35.90     48.92 o 
  -5  19   0        0.15      -29.36     62.12 o 
  -4  19   0      178.97      157.17     83.62 o 
  -3  19   0      140.68      141.30     84.43 o 
  -2  19   0      192.17      154.05     75.70 o 
  -1  19   0      287.59      431.65    100.52 o 
   0  19   0       79.10       98.18     80.44 o 
 -19  20   0        4.49       21.59     71.37 o 
 -18  20   0      554.89      727.05    118.42 o 
 -17  20   0       88.98      151.68     83.64 o 
 -16  20   0       98.74       38.19     69.41 o 
 -15  20   0        0.85       14.66     66.08 o 
 -14  20   0       18.58      -38.91     38.91 o 
 -13  20   0        3.31       -1.28     67.58 o 
 -12  20   0       19.95      -20.61     64.49 o 
 -11  20   0        8.51      -55.99     55.99 o 
 -10  20   0      648.99      663.85    109.31 o 
  -9  20   0       28.65      -18.96     69.06 o 
  -8  20   0      358.61      201.90     87.75 o 
  -7  20   0       12.17      -18.00     59.56 o 
  -6  20   0       51.66      -18.24     59.97 o 
  -5  20   0      153.55      140.96     75.33 o 
  -4  20   0       10.81      -33.76     57.55 o 
  -3  20   0      102.18       84.48     70.15 o 
  -2  20   0      181.18      156.04     87.17 o 
  -1  20   0        5.76       -8.72     62.67 o 
 -18  21   0       13.76       59.84     82.43 o 
 -17  21   0       66.22      -34.24     64.74 o 
 -16  21   0       15.48      -43.78     52.38 o 
 -14  21   0       67.73       24.98     73.93 o 
 -13  21   0      383.14      371.33     93.17 o 
 -12  21   0       42.27       75.42     73.93 o 
 -11  21   0       44.84      -24.29     60.65 o 
 -10  21   0      105.69       37.32     79.03 o 
  -9  21   0        5.88       -9.89     60.66 o 
  -8  21   0       79.21       29.37     68.55 o 
  -7  21   0      178.52      182.83     82.80 o 
  -6  21   0       45.77       14.24     70.32 o 
  -5  21   0      177.75      106.36     81.10 o 
  -4  21   0        3.57      -56.47     56.47 o 
  -3  21   0      145.85      162.07     90.28 o 
 -17  22   0      384.02      337.87     97.86 o 
 -15  22   0       68.56      -44.07     66.45 o 
 -14  22   0        1.63      -59.86     66.72 o 
 -13  22   0       15.39      -56.55     65.81 o 
 -12  22   0        0.55      -23.30     68.25 o 
 -11  22   0       10.67      -27.94     67.61 o 
 -10  22   0       92.87       73.46     69.63 o 
  -9  22   0       90.83      105.55     83.80 o 
  -8  22   0      342.01      356.61    108.20 o 
  -7  22   0      115.79      116.44     92.05 o 
 -13  23   0       33.36        3.13     73.23 o 
 -12  23   0      237.07      236.45     96.79 o 
 -11  23   0        6.29       10.74     71.14 o 
  -2   3   1      548.53      557.13      6.55 o 
  -2   4   1    27874.82    31457.70    142.22 o 
  -3   5   1     8062.39     8210.29     47.01 o 
  -5   6   1      591.58      616.37      6.05 o 
  -4   6   1     1459.86     1813.88     11.02 o 
  -3   6   1     4595.55     3972.68     16.54 o 
  -2   6   1     6071.33     5896.50     32.69 o 
  -1   6   1      141.67      112.73      3.25 o 
   0   6   1     8483.90     8868.65     42.15 o 
  -6   7   1    11834.29    12801.18     64.68 o 
  -4   7   1      157.94      124.72      3.15 o 
  -3   7   1    22852.78    23399.52    118.48 o 
  -2   7   1    11118.50    12200.84     67.15 o 
  -1   7   1     4576.26     5278.66     29.23 o 
   0   7   1      195.65      200.37      4.23 o 
  -7   8   1      461.01      411.58      5.85 o 
  -6   8   1    10881.08    11008.33     63.67 o 
  -5   8   1     1971.20     2256.93     13.83 o 
  -4   8   1      794.49      981.55      9.61 o 
  -2   8   1     1367.92     1149.43     10.69 o 
  -1   8   1     6252.21     6493.36     30.60 o 
   0   8   1      527.21      541.38      6.53 o 
  -8   9   1      927.46     1045.49      8.92 o 
  -7   9   1        1.86        7.55      3.06 o 
  -5   9   1    17774.27    17632.96     84.76 o 
  -2   9   1      870.14      979.83     10.76 o 
  -1   9   1     2754.80     2983.22     20.58 o 
   0   9   1     2258.92     2460.22     20.57 o 
  -9  10   1      690.62      689.19      9.11 o 
  -8  10   1     4263.82     4152.51     28.46 o 
  -7  10   1      648.77      648.56      8.10 o 
  -6  10   1     1523.06     1695.86     11.82 o 
  -5  10   1     1637.03     1582.68     16.37 o 
  -4  10   1      627.69      710.77      8.03 o 
  -3  10   1        2.86       -3.37      3.37 o 
  -2  10   1    10568.95    11312.42     48.80 o 
  -1  10   1      474.81      491.90      8.25 o 
   0  10   1    12479.82    12547.05    119.27 o 
 -10  11   1      169.33      147.23      8.06 o 
  -9  11   1      467.64      479.16      9.38 o 
  -8  11   1      200.92      178.95      6.30 o 
  -7  11   1      156.60      147.40      5.70 o 
  -6  11   1       99.56       76.69      5.22 o 
  -5  11   1    17171.99    17629.89    103.72 o 
  -4  11   1     4938.48     5173.00     33.38 o 
  -3  11   1    12423.12    12244.28     95.89 o 
  -2  11   1       91.02       56.48      5.68 o 
  -1  11   1      448.43      502.21     10.36 o 
   0  11   1      904.96     1036.51     19.14 o 
 -11  12   1     1225.45     1341.44     22.82 o 
 -10  12   1     3361.56     3346.47     35.12 o 
  -9  12   1     3382.36     3434.14     28.51 o 
  -8  12   1     4910.05     5006.20     35.13 o 
  -7  12   1    11759.02    11918.15     79.80 o 
  -6  12   1      453.89      390.54     10.25 o 
  -5  12   1      153.69      114.02      7.25 o 
  -4  12   1      556.83      506.92     10.90 o 
  -3  12   1        9.84        7.76      6.05 o 
  -2  12   1       63.16       53.99      7.92 o 
  -1  12   1      734.95      775.62     19.32 o 
   0  12   1     1417.63     1473.15     27.37 o 
 -12  13   1      785.08      860.59     23.46 o 
 -11  13   1        8.41       -9.48      9.48 o 
 -10  13   1      202.44      195.21     12.28 o 
  -9  13   1       37.69       10.21      8.15 o 
  -8  13   1      342.23      370.54     12.72 o 
  -7  13   1      760.13      677.07     14.89 o 
  -6  13   1      109.12       62.16      8.24 o 
  -5  13   1        0.71       -7.88      7.88 o 
  -4  13   1     9430.42     9746.03     85.52 o 
  -3  13   1      109.03       53.67     12.09 o 
  -2  13   1     4426.86     4664.10     63.87 o 
  -1  13   1      442.96      476.26     20.92 o 
   0  13   1      283.28      283.77     20.54 o 
 -13  14   1       11.41        0.51     14.11 o 
 -12  14   1     2044.49     2093.27     43.94 o 
 -11  14   1     1907.99     2012.01     38.70 o 
 -10  14   1      627.45      637.72     23.01 o 
  -9  14   1       12.70       -9.15     11.97 o 
  -8  14   1     1884.14     1919.97     30.09 o 
  -7  14   1     2445.84     2635.61     36.03 o 
  -6  14   1     1912.35     1910.14     28.56 o 
  -5  14   1      102.46       67.88     11.77 o 
  -4  14   1      194.77      217.45     17.14 o 
  -3  14   1      973.74      983.74     30.20 o 
  -2  14   1       52.64       46.19     15.00 o 
  -1  14   1        3.96      -14.82     14.87 o 
   0  14   1        0.22      -14.42     14.42 o 
 -14  15   1     1042.35     1142.02     38.13 o 
 -13  15   1      565.06      606.01     26.87 o 
 -12  15   1       12.79       14.38     15.98 o 
 -11  15   1     1157.48     1186.78     35.56 o 
 -10  15   1       84.13       91.28     16.19 o 
  -9  15   1     1422.29     1449.25     33.67 o 
  -8  15   1      455.05      428.17     21.79 o 
  -7  15   1      643.65      635.69     25.13 o 
  -6  15   1     4333.06     4347.54     61.66 o 
  -5  15   1      203.55      175.96     20.89 o 
  -4  15   1       78.39       13.62     15.57 o 
  -3  15   1      140.09      145.69     19.90 o 
  -2  15   1      583.09      598.81     31.83 o 
  -1  15   1      297.35      322.31     27.99 o 
   0  15   1        5.21        3.10     18.52 o 
 -15  16   1      126.95      155.13     26.53 o 
 -14  16   1       31.34      -14.95     17.91 o 
 -13  16   1       11.59      -14.43     14.43 o 
 -12  16   1       71.89       72.52     19.70 o 
 -11  16   1     1850.47     1930.01     46.09 o 
 -10  16   1      309.81      312.94     26.19 o 
  -9  16   1     1127.90     1163.36     35.26 o 
  -8  16   1      199.87      228.62     22.12 o 
  -7  16   1        6.26      -15.05     15.05 o 
  -6  16   1     2422.48     2544.39     54.45 o 
  -5  16   1       80.06       31.01     18.58 o 
  -4  16   1      683.17      655.99     38.01 o 
  -3  16   1      622.73      664.54     42.25 o 
  -2  16   1       29.07       46.55     22.82 o 
  -1  16   1      795.32      787.80     47.04 o 
   0  16   1       10.08       25.73     24.44 o 
 -16  17   1      105.16       86.52     50.05 o 
 -15  17   1       79.89       69.85     23.54 o 
 -14  17   1      990.11     1012.03     43.07 o 
 -13  17   1      240.57      223.65     25.57 o 
 -12  17   1     1294.52     1402.43     45.68 o 
 -11  17   1      162.19      189.60     24.93 o 
 -10  17   1       67.44       44.11     19.66 o 
  -9  17   1       52.56       57.82     20.42 o 
  -8  17   1       37.91      -11.23     16.60 o 
  -7  17   1       66.96       62.01     20.42 o 
  -6  17   1      121.07      143.85     27.33 o 
  -5  17   1      392.27      424.40     36.30 o 
  -4  17   1       87.41       53.92     25.02 o 
  -3  17   1       66.02       77.45     24.92 o 
  -2  17   1        9.99      -24.57     27.14 o 
  -1  17   1     1194.59     1396.19     68.37 o 
   0  17   1      388.30      474.06     67.05 o 
 -17  18   1       61.70      110.31     50.92 o 
 -16  18   1      463.63      482.49     70.17 o 
 -15  18   1        4.52      -24.96     25.74 o 
 -14  18   1       12.08      -18.05     18.05 o 
 -13  18   1       44.31       44.76     24.30 o 
 -12  18   1       84.57       67.41     22.07 o 
 -11  18   1      133.59      141.61     27.11 o 
 -10  18   1      653.41      711.93     42.23 o 
  -9  18   1      116.94      129.07     27.11 o 
  -8  18   1      924.15      926.94     40.95 o 
  -7  18   1      207.53      208.20     36.07 o 
  -6  18   1        4.91      -14.17     25.69 o 
  -5  18   1       57.83       45.30     29.35 o 
  -4  18   1       94.24       56.71     29.38 o 
  -3  18   1       54.11       56.16     34.91 o 
  -2  18   1       15.08       -0.07     35.48 o 
  -1  18   1      173.32      177.54     55.86 o 
   0  18   1      257.03      265.20    129.97 o 
 -18  19   1      172.38      173.02     61.22 o 
 -17  19   1      188.79      241.34     59.58 o 
 -16  19   1       77.46      126.53     55.90 o 
 -15  19   1        5.20      -47.99     65.10 o 
 -14  19   1      134.73       96.06     33.59 o 
 -13  19   1      158.18       98.48     34.71 o 
 -12  19   1        2.77      -24.84     25.02 o 
 -11  19   1      294.80      277.71     39.61 o 
 -10  19   1        1.17      -25.55     25.55 o 
  -9  19   1      130.41       99.81     38.45 o 
  -8  19   1       15.59      -13.44     32.44 o 
  -7  19   1      156.78      140.59     42.64 o 
  -6  19   1       53.41       46.20     37.27 o 
  -5  19   1      420.12      406.34     53.34 o 
  -4  19   1       11.17      -21.34     41.57 o 
  -3  19   1      571.12      552.74     77.32 o 
  -2  19   1        0.15      -18.23     45.03 o 
  -1  19   1        2.25      -38.08     38.08 o 
   0  19   1      132.92       93.26     86.57 o 
 -19  20   1        8.29      -26.17     44.63 o 
 -18  20   1        5.00       16.60     51.20 o 
 -17  20   1       48.54       49.10     51.49 o 
 -16  20   1      356.32      457.12     69.53 o 
 -15  20   1      464.35      508.60     59.35 o 
 -14  20   1        0.31      -15.13     33.77 o 
 -13  20   1      247.15      210.43     61.26 o 
 -12  20   1      265.93      307.70     62.35 o 
 -11  20   1       19.76      -25.64     41.65 o 
 -10  20   1       13.33      -33.81     89.48 o 
  -9  20   1      227.03      211.97     59.99 o 
  -8  20   1      181.84      167.88     58.77 o 
  -7  20   1      172.08      141.94     57.79 o 
  -6  20   1       62.69      -26.84     43.47 o 
  -5  20   1        4.71      -30.98     39.39 o 
  -4  20   1        8.01        3.97     42.90 o 
  -3  20   1        0.02      -14.77     42.65 o 
  -2  20   1        1.04      -38.55     45.14 o 
  -1  20   1       15.72       -3.85     52.04 o 
 -18  21   1      101.37       79.26     51.71 o 
 -17  21   1      186.25      203.34     71.52 o 
 -16  21   1        9.26      -19.28     42.49 o 
 -15  21   1      130.64       81.83     50.12 o 
 -14  21   1       14.19      -26.29     47.77 o 
 -13  21   1        0.51      -42.09     42.09 o 
 -12  21   1      179.69      154.09     56.56 o 
 -11  21   1      200.33      136.59     57.21 o 
 -10  21   1      352.41      331.34     65.26 o 
  -9  21   1       23.36       19.20     51.23 o 
  -8  21   1       90.89       78.73     71.45 o 
  -7  21   1      122.39      137.64     56.36 o 
  -6  21   1       12.57        1.37     70.93 o 
  -5  21   1        2.21       36.52     50.35 o 
  -4  21   1      139.65      199.05    100.07 o 
  -3  21   1       45.79      -20.80     46.97 o 
 -17  22   1        3.01      -18.95     59.72 o 
 -15  22   1      187.34      233.97     92.78 o 
 -14  22   1       10.24      -41.69     41.69 o 
 -13  22   1       66.72       31.21     52.39 o 
 -12  22   1       69.43       27.09     50.92 o 
 -11  22   1       26.35        6.10     42.66 o 
 -10  22   1       23.72      -38.78     43.93 o 
  -9  22   1       34.93      -33.45     47.81 o 
  -8  22   1        3.91      -51.31     51.31 o 
  -7  22   1      404.69      399.20     74.93 o 
 -13  23   1       25.95      -44.93     44.93 o 
 -12  23   1        6.56        6.55     50.13 o 
 -11  23   1        6.50      -44.88     58.69 o 
  -2   4   2    10436.44    11863.46     62.61 o 
  -1   4   2    36676.51    40079.65    197.97 o 
  -4   5   2    19517.48    19572.57    105.15 o 
  -2   5   2     2997.08     2797.70     15.52 o 
   0   5   2     2677.49     2268.58     13.29 o 
  -5   6   2     1084.42     1117.27      7.36 o 
  -4   6   2     5956.96     6511.05     42.81 o 
  -3   6   2     1927.11     2111.39     10.81 o 
  -2   6   2       42.77       49.85      2.88 o 
  -1   6   2    38473.59    39872.45    213.88 o 
  -6   7   2     7818.29     8350.56     44.34 o 
  -5   7   2     6686.17     5911.10     32.58 o 
  -4   7   2    16481.06    17739.44    100.89 o 
  -3   7   2       14.69       -2.54      2.54 o 
  -2   7   2     5523.74     5254.59     30.36 o 
  -1   7   2      206.72      176.77      4.12 o 
  -7   8   2     1236.88     1270.08     12.14 o 
  -6   8   2     3507.18     3763.11     25.24 o 
  -5   8   2     1793.82     1796.95     10.26 o 
  -4   8   2     9019.79     9386.49     51.89 o 
  -3   8   2      190.27      203.62      4.65 o 
  -2   8   2      782.67      996.89      8.24 o 
  -1   8   2     1660.14     1482.20      9.78 o 
   0   8   2    10305.25     9998.99     49.93 o 
  -8   9   2     3022.47     3342.64     17.04 o 
  -7   9   2     3703.03     4225.72     22.77 o 
  -6   9   2      657.26      602.17      6.86 o 
  -5   9   2     4339.59     4655.03     28.39 o 
  -4   9   2     1454.06     1571.61     11.26 o 
  -3   9   2    10049.45     9492.61     52.74 o 
  -2   9   2        3.84       -3.21      3.21 o 
  -1   9   2     1171.48     1202.82      9.99 o 
   0   9   2      728.77      775.13      8.71 o 
  -9  10   2     1776.79     1819.26     14.29 o 
  -8  10   2      532.45      504.47      7.32 o 
  -7  10   2      979.52      939.14      9.05 o 
  -6  10   2     9754.52     9863.60     77.07 o 
  -5  10   2     3634.42     3661.62     21.88 o 
  -4  10   2      782.14      756.74      8.53 o 
  -3  10   2      301.45      342.43      6.80 o 
  -2  10   2     1077.79     1173.01     10.74 o 
  -1  10   2     1762.69     1693.73     13.87 o 
   0  10   2     2261.31     2133.06     16.20 o 
 -10  11   2     6939.16     7078.31     49.97 o 
  -9  11   2      437.85      470.10      9.24 o 
  -8  11   2     1029.76     1049.53     11.52 o 
  -7  11   2     8673.19     8850.77     48.13 o 
  -6  11   2       83.76       49.26      4.42 o 
  -5  11   2     2741.33     2672.31     16.69 o 
  -4  11   2     2495.32     2519.88     16.89 o 
  -3  11   2      610.63      563.64      9.66 o 
  -2  11   2     5530.56     5711.66     42.31 o 
  -1  11   2      588.09      526.87     11.55 o 
   0  11   2     2489.94     2436.02     25.08 o 
 -11  12   2      119.07       93.99     11.35 o 
 -10  12   2     1143.70     1159.41     17.20 o 
  -9  12   2        1.09       -6.16      6.16 o 
  -8  12   2     2222.07     2194.80     20.33 o 
  -7  12   2     2104.18     2120.82     18.99 o 
  -6  12   2        1.31       -5.55      5.55 o 
  -5  12   2     6396.80     6390.14     43.13 o 
  -4  12   2      878.12      900.76     13.81 o 
  -3  12   2        6.81       -6.35      6.35 o 
  -2  12   2     3514.77     3580.19     32.34 o 
  -1  12   2     1182.21     1049.81     22.57 o 
   0  12   2       12.16      -10.44     10.44 o 
 -12  13   2     1537.64     1477.41     32.04 o 
 -11  13   2     1229.01     1205.15     26.77 o 
 -10  13   2     1033.69     1012.09     19.83 o 
  -9  13   2        0.30       -7.15      7.15 o 
  -8  13   2       11.85        7.17      6.94 o 
  -7  13   2     1179.95     1144.34     19.11 o 
  -6  13   2     2860.71     2688.98     32.28 o 
  -5  13   2     1201.36     1239.86     20.94 o 
  -4  13   2      694.90      621.14     17.74 o 
  -3  13   2      518.15      561.62     18.09 o 
  -2  13   2     1213.95     1265.02     27.10 o 
  -1  13   2      519.92      616.90     24.60 o 
   0  13   2      681.61      728.91     27.22 o 
 -13  14   2      137.62      116.52     17.04 o 
 -12  14   2      383.03      377.39     21.45 o 
 -11  14   2      943.51      943.16     27.53 o 
 -10  14   2       42.95        3.69     13.25 o 
  -9  14   2     6158.80     6250.30     61.85 o 
  -8  14   2      150.18      136.38     14.82 o 
  -7  14   2     1439.20     1409.65     27.16 o 
  -6  14   2       46.75       20.59     10.88 o 
  -5  14   2     1448.84     1431.99     27.82 o 
  -4  14   2        5.30      -10.24     10.89 o 
  -3  14   2      143.76      117.86     16.50 o 
  -2  14   2      127.23      100.73     17.16 o 
  -1  14   2     1605.91     1586.50     37.48 o 
   0  14   2       13.86      -14.22     14.22 o 
 -14  15   2      186.96      173.13     21.49 o 
 -13  15   2      163.78      159.43     20.14 o 
 -12  15   2     3274.33     3367.66     57.52 o 
 -11  15   2      941.31      898.40     36.32 o 
 -10  15   2      214.64      211.88     23.39 o 
  -9  15   2        1.75      -14.39     14.39 o 
  -8  15   2       32.08      -12.15     12.15 o 
  -7  15   2        0.36      -13.07     13.07 o 
  -6  15   2      944.09      930.24     29.17 o 
  -5  15   2     1189.36     1160.09     34.09 o 
  -4  15   2     2675.19     2702.54     48.97 o 
  -3  15   2      652.45      572.30     27.72 o 
  -2  15   2      388.02      413.22     24.86 o 
  -1  15   2       19.62       22.60     17.30 o 
   0  15   2      179.37      182.78     23.75 o 
 -15  16   2      196.68      194.31     28.76 o 
 -14  16   2      462.43      526.59     32.03 o 
 -13  16   2      139.10      138.72     21.35 o 
 -12  16   2      174.53      128.20     21.12 o 
 -11  16   2      285.93      325.90     26.92 o 
 -10  16   2      114.14       80.42     20.19 o 
  -9  16   2      663.64      670.16     30.52 o 
  -8  16   2      703.31      767.46     33.99 o 
  -7  16   2     1804.69     1818.64     46.21 o 
  -6  16   2      483.66      489.80     28.05 o 
  -5  16   2       42.32        7.16     15.89 o 
  -4  16   2        4.52      -13.83     13.83 o 
  -3  16   2        0.21       -7.55     14.72 o 
  -2  16   2        6.59      -11.47     17.33 o 
  -1  16   2      565.62      565.83     35.17 o 
   0  16   2     1005.47     1002.64     82.92 o 
 -16  17   2      281.85      277.89     41.80 o 
 -15  17   2        0.07      -21.61     21.61 o 
 -14  17   2      170.00      171.52     24.95 o 
 -13  17   2      486.97      512.25     30.60 o 
 -12  17   2       64.45       41.92     20.43 o 
 -11  17   2     1647.78     1720.82     56.19 o 
 -10  17   2       21.89      -18.39     18.39 o 
  -9  17   2       58.26       24.15     18.71 o 
  -8  17   2      340.43      330.75     29.31 o 
  -7  17   2      260.59      261.80     26.02 o 
  -6  17   2       41.96       32.00     18.83 o 
  -5  17   2      277.92      296.54     27.70 o 
  -4  17   2      131.69      152.79     26.52 o 
  -3  17   2     1106.25     1179.69     64.18 o 
  -2  17   2      356.65      408.53     71.61 o 
  -1  17   2      432.08      497.49     47.31 o 
   0  17   2       10.30        9.33     40.22 o 
 -17  18   2        1.40       -4.06     35.48 o 
 -16  18   2      131.97      160.09     44.12 o 
 -15  18   2        2.09      -23.34     23.34 o 
 -14  18   2      334.56      354.89     34.70 o 
 -13  18   2        2.97      -17.20     17.20 o 
 -12  18   2       11.08      -17.41     17.41 o 
 -11  18   2      322.87      356.60     31.22 o 
 -10  18   2       48.14        3.12     18.48 o 
  -9  18   2      297.60      300.42     29.92 o 
  -8  18   2      251.95      313.08     29.80 o 
  -7  18   2        9.69      -20.96     20.96 o 
  -6  18   2     1012.13     1079.62     52.69 o 
  -5  18   2       42.87       -9.98     26.16 o 
  -4  18   2        8.50      -18.67     24.91 o 
  -3  18   2       23.95       -4.13     26.06 o 
  -2  18   2       82.38       59.31     58.91 o 
  -1  18   2       10.69       -0.43     39.33 o 
   0  18   2      307.25      308.64     52.94 o 
 -18  19   2       12.89       -9.47     48.24 o 
 -17  19   2        8.44       -4.25     33.16 o 
 -16  19   2       98.68       85.17     42.46 o 
 -15  19   2      735.21      707.38     56.27 o 
 -14  19   2        1.47      -24.89     24.89 o 
 -13  19   2      303.91      318.15     37.95 o 
 -12  19   2       15.57        3.12     22.53 o 
 -11  19   2      195.60      248.67     34.67 o 
 -10  19   2       57.15       42.68     24.25 o 
  -9  19   2      145.29      177.16     30.54 o 
  -8  19   2       45.65       31.82     25.72 o 
  -7  19   2       84.60       59.12     36.02 o 
  -6  19   2       29.36       13.56     32.47 o 
  -5  19   2       35.33        6.59     32.82 o 
  -4  19   2      194.71      217.40     47.62 o 
  -3  19   2       44.88       66.68     42.00 o 
  -2  19   2       88.96       70.32     42.64 o 
  -1  19   2      159.95      159.77     58.55 o 
   0  19   2       24.54      -29.15     47.12 o 
 -19  20   2       13.10        5.49     48.67 o 
 -18  20   2      382.51      506.65     79.00 o 
 -17  20   2       19.85       23.86     49.73 o 
 -16  20   2       47.64       38.71     42.57 o 
 -15  20   2       45.12       19.89     36.92 o 
 -14  20   2        1.01      -32.66     32.66 o 
 -13  20   2       14.52      -27.08     27.82 o 
 -12  20   2      101.89       71.20     40.26 o 
 -11  20   2        1.55      -19.34     35.14 o 
 -10  20   2      707.07      741.92     68.51 o 
  -9  20   2        3.40       12.47     39.04 o 
  -8  20   2      287.12      267.08     51.63 o 
  -7  20   2        5.13      -15.24     34.52 o 
  -6  20   2       94.66      101.37     44.14 o 
  -5  20   2      179.31       94.42     50.28 o 
  -4  20   2        4.63      -32.82     32.82 o 
  -3  20   2       46.01       92.08     54.67 o 
  -2  20   2      148.35      157.67     59.66 o 
  -1  20   2        2.01      -13.71     46.16 o 
 -18  21   2       16.96      -57.76     57.76 o 
 -17  21   2       30.12       37.55     47.75 o 
 -16  21   2        3.87      -53.88     53.88 o 
 -15  21   2      133.17       41.62     46.08 o 
 -14  21   2       94.37       43.20     53.60 o 
 -13  21   2      425.06      490.07     88.41 o 
 -12  21   2       94.82      101.20     58.30 o 
 -11  21   2       78.75       23.52     47.80 o 
 -10  21   2      122.89      121.92     45.00 o 
  -9  21   2       50.60      -19.48     36.16 o 
  -8  21   2       21.16       -6.47     36.81 o 
  -7  21   2      132.55      112.69     55.20 o 
  -6  21   2      138.41      150.39     55.38 o 
  -5  21   2      150.51      192.65     60.75 o 
  -4  21   2       30.60      -42.40     42.40 o 
 -16  22   2       27.75       -3.53     60.67 o 
 -15  22   2       48.57       -3.93     76.79 o 
 -14  22   2        1.38      -38.05     47.54 o 
 -13  22   2       13.10       -1.42     51.28 o 
 -12  22   2        0.31      -45.02     45.02 o 
 -11  22   2        2.26      -42.32     42.32 o 
 -10  22   2       90.61       17.64     49.10 o 
  -9  22   2      104.62       25.59     51.15 o 
  -8  22   2      262.69      243.90     64.71 o 
  -7  22   2      158.46       45.38     58.47 o 
  -3   4   3     4304.18     5085.87     31.16 o 
  -2   4   3     6817.52     6816.11     44.24 o 
  -1   4   3    25802.18    25470.04    141.41 o 
   0   4   3      338.11      335.96      4.32 o 
  -4   5   3    41839.11    41085.59    218.66 o 
  -3   5   3     3659.32     3955.55     24.63 o 
  -2   5   3    26868.46    26232.86    155.30 o 
  -1   5   3    16554.24    14114.55     70.95 o 
   0   5   3     5077.13     4903.29     28.64 o 
  -5   6   3      384.66      413.09      6.29 o 
  -4   6   3     8604.30     8523.27     46.43 o 
  -3   6   3     6104.77     5500.54     25.15 o 
  -2   6   3     3270.95     3176.60     16.07 o 
  -1   6   3     1712.99     1558.71      9.42 o 
   0   6   3     7144.51     6909.66     39.56 o 
  -6   7   3    11875.68    11945.53     60.81 o 
  -5   7   3       42.90       36.17      3.08 o 
  -4   7   3     3516.62     3821.87     24.54 o 
  -3   7   3    16267.09    17768.13     93.79 o 
  -2   7   3     2245.20     2199.19     14.88 o 
  -1   7   3    22270.82    23964.56    153.59 o 
   0   7   3     2597.77     2594.19     15.05 o 
  -7   8   3      123.84      136.21      4.53 o 
  -6   8   3     5726.65     6150.25     45.51 o 
  -5   8   3     1648.20     1687.65     10.71 o 
  -4   8   3       46.32       39.27      3.55 o 
  -3   8   3     3020.92     3139.23     16.00 o 
  -2   8   3     1801.27     1670.10      9.98 o 
  -1   8   3     4578.33     4625.44     21.50 o 
   0   8   3      182.14      119.81      4.71 o 
  -8   9   3      271.59      367.01      6.89 o 
  -7   9   3     5142.42     5107.65     33.74 o 
  -6   9   3     6352.11     6728.76     40.04 o 
  -5   9   3    18091.43    18257.45     97.19 o 
  -4   9   3     1089.80     1191.84      9.66 o 
  -3   9   3      319.26      254.89      5.24 o 
  -2   9   3     1073.54     1244.78     10.16 o 
  -1   9   3     2889.21     2635.59     16.65 o 
   0   9   3      315.57      311.89      7.00 o 
  -9  10   3     1779.00     1805.85     15.63 o 
  -8  10   3    11285.83    11277.86     73.39 o 
  -7  10   3        3.92       -2.43      4.27 o 
  -6  10   3        4.16       -3.77      3.77 o 
  -5  10   3     2317.77     2468.47     22.75 o 
  -4  10   3       12.88       -3.48      3.48 o 
  -3  10   3      475.34      522.81      7.71 o 
  -2  10   3     2376.01     2416.06     16.85 o 
  -1  10   3       93.34      115.83      6.04 o 
   0  10   3    10067.19    10030.76     53.66 o 
 -10  11   3       27.03       18.63      7.48 o 
  -9  11   3      485.51      493.89     10.75 o 
  -8  11   3     1728.93     1644.46     15.42 o 
  -7  11   3      109.70      100.08      6.41 o 
  -6  11   3     1668.60     1605.97     15.21 o 
  -5  11   3     4834.96     4996.66     29.46 o 
  -4  11   3     3767.04     3838.66     29.01 o 
  -3  11   3     1452.43     1509.18     15.00 o 
  -2  11   3       48.50       49.12      6.15 o 
  -1  11   3      185.32      216.58      8.79 o 
   0  11   3     4707.32     4731.96     37.44 o 
 -11  12   3      944.05      919.31     21.94 o 
 -10  12   3      447.39      428.43     15.61 o 
  -9  12   3     3309.21     3391.23     30.24 o 
  -8  12   3     2739.18     2834.27     30.97 o 
  -7  12   3     3050.73     2911.77     28.25 o 
  -6  12   3      638.61      601.27     13.30 o 
  -5  12   3      107.54       81.65      6.97 o 
  -4  12   3       80.55      100.75      8.02 o 
  -3  12   3      424.73      387.72     11.79 o 
  -2  12   3       62.19       50.64      9.31 o 
  -1  12   3     1209.41     1291.53     24.23 o 
   0  12   3     1213.46     1157.48     23.11 o 
 -12  13   3      795.83      823.18     26.92 o 
 -11  13   3       60.66       67.70     12.22 o 
 -10  13   3      148.94      179.42     14.09 o 
  -9  13   3      349.12      336.56     14.86 o 
  -8  13   3      332.09      357.41     15.45 o 
  -7  13   3     1038.11     1030.09     21.03 o 
  -6  13   3       93.06       90.91     10.71 o 
  -5  13   3      113.68       96.93      9.85 o 
  -4  13   3     1828.26     1977.95     29.58 o 
  -3  13   3      459.04      422.81     18.37 o 
  -2  13   3     3698.71     3725.77     49.17 o 
  -1  13   3       21.96       -4.36     12.20 o 
   0  13   3       73.62       56.11     14.23 o 
 -13  14   3        3.98       -3.78     14.34 o 
 -12  14   3     1482.19     1505.57     35.13 o 
 -11  14   3     4898.81     4921.68     54.13 o 
 -10  14   3      804.65      779.28     24.64 o 
  -9  14   3       21.80        2.76     11.09 o 
  -8  14   3      340.85      365.48     17.78 o 
  -7  14   3     2790.42     2735.19     38.17 o 
  -6  14   3      123.24      117.49     13.63 o 
  -5  14   3       67.63       59.03     13.20 o 
  -4  14   3       18.05      -10.42     10.42 o 
  -3  14   3      979.67      977.27     29.35 o 
  -2  14   3       34.76        7.51     12.70 o 
  -1  14   3       13.06      -13.01     13.01 o 
   0  14   3      211.02      164.12     20.71 o 
 -14  15   3     2002.58     2121.62     46.10 o 
 -13  15   3       16.30      -15.07     15.07 o 
 -12  15   3      118.31       92.05     17.56 o 
 -11  15   3      453.23      526.37     24.58 o 
 -10  15   3      664.55      673.47     25.26 o 
  -9  15   3      838.32      864.27     26.80 o 
  -8  15   3       57.92       62.53     13.86 o 
  -7  15   3      396.28      384.26     22.02 o 
  -6  15   3     1911.28     1985.41     37.30 o 
  -5  15   3      129.35      102.18     15.61 o 
  -4  15   3      359.30      281.13     21.74 o 
  -3  15   3     1475.47     1467.69     38.23 o 
  -2  15   3      491.89      508.38     27.20 o 
  -1  15   3     1340.91     1324.05     40.17 o 
   0  15   3        0.79      -14.56     16.78 o 
 -15  16   3        0.32      -19.81     19.81 o 
 -14  16   3      155.31      120.75     22.93 o 
 -13  16   3       11.29      -13.39     18.29 o 
 -12  16   3       94.83       82.05     19.76 o 
 -11  16   3     1286.42     1380.43     40.43 o 
 -10  16   3       93.13       85.53     17.89 o 
  -9  16   3      976.17      977.33     32.88 o 
  -8  16   3       25.60        0.89     14.58 o 
  -7  16   3       55.44        4.64     15.47 o 
  -6  16   3     1349.56     1411.76     37.66 o 
  -5  16   3        5.86      -14.05     14.05 o 
  -4  16   3      558.88      591.67     28.35 o 
  -3  16   3      354.07      309.43     23.55 o 
  -2  16   3       61.07       27.40     17.58 o 
  -1  16   3     1190.89     1240.24     46.95 o 
   0  16   3       27.71       15.78     25.04 o 
 -16  17   3       57.53      -17.00     34.85 o 
 -15  17   3       95.04       49.34     25.05 o 
 -14  17   3      885.72      930.70     43.35 o 
 -13  17   3      727.99      772.93     35.04 o 
 -12  17   3      647.63      657.42     32.83 o 
 -11  17   3       29.92       -1.15     17.89 o 
 -10  17   3        2.08      -16.77     16.77 o 
  -9  17   3      194.12      205.71     23.70 o 
  -8  17   3        0.07      -14.87     14.87 o 
  -7  17   3       36.34       14.83     18.89 o 
  -6  17   3     1024.62     1071.07     36.82 o 
  -5  17   3      374.59      395.40     27.21 o 
  -4  17   3     1026.17      983.51     40.55 o 
  -3  17   3       24.03        4.82     22.29 o 
  -2  17   3      196.98      129.97     32.28 o 
  -1  17   3      750.66      820.27     57.51 o 
   0  17   3      119.20      118.53     35.39 o 
 -17  18   3        1.89      -11.64     34.32 o 
 -16  18   3      239.72      282.12     41.22 o 
 -15  18   3        1.92      -22.90     22.90 o 
 -14  18   3      157.12      106.80     27.88 o 
 -13  18   3        7.39      -20.18     20.18 o 
 -12  18   3      306.42      336.16     34.73 o 
 -11  18   3      307.62      308.05     30.28 o 
 -10  18   3      569.26      606.99     33.53 o 
  -9  18   3      351.96      358.79     31.72 o 
  -8  18   3     1086.85     1059.33     44.10 o 
  -7  18   3       71.20       43.07     23.30 o 
  -6  18   3        2.10      -18.91     18.91 o 
  -5  18   3      125.93      117.60     23.75 o 
  -4  18   3       91.17       87.48     27.45 o 
  -3  18   3       11.09      -20.00     26.77 o 
  -2  18   3        1.30      -20.12     34.86 o 
  -1  18   3      106.79      103.39     41.01 o 
   0  18   3      160.56      160.33     45.66 o 
 -18  19   3       74.35       87.81     41.08 o 
 -17  19   3       60.83       30.38     37.87 o 
 -16  19   3       61.23       10.77     31.07 o 
 -15  19   3        0.31        0.17     26.00 o 
 -14  19   3       54.80       15.82     26.53 o 
 -13  19   3      313.62      314.06     38.09 o 
 -12  19   3       27.68       10.18     26.82 o 
 -11  19   3      192.00      246.10     35.46 o 
 -10  19   3        0.79      -27.62     27.62 o 
  -9  19   3        3.01       -7.95     26.21 o 
  -8  19   3        0.62      -21.21     21.21 o 
  -7  19   3       14.01        6.37     27.93 o 
  -6  19   3       27.96        5.47     37.91 o 
  -5  19   3      631.54      750.34     65.89 o 
  -4  19   3       34.43       60.92     42.39 o 
  -3  19   3      391.37      410.32     75.27 o 
  -2  19   3        2.90      -35.42     35.42 o 
  -1  19   3       19.13       -5.47     37.11 o 
   0  19   3       23.88       -6.86     38.38 o 
 -19  20   3       14.48      -18.08     36.60 o 
 -18  20   3        2.21      -22.37     37.54 o 
 -17  20   3       59.50       18.08     37.41 o 
 -16  20   3      245.01      204.39     48.48 o 
 -15  20   3      182.60      252.64     44.16 o 
 -14  20   3       16.01      -27.69     27.69 o 
 -13  20   3       81.53       66.47     30.25 o 
 -12  20   3      289.91      375.80     68.11 o 
 -11  20   3        7.41      -19.46     28.24 o 
 -10  20   3       11.10       -8.91     30.22 o 
  -9  20   3      270.54      206.10     48.55 o 
  -8  20   3      200.91      218.73     48.59 o 
  -7  20   3      214.44      201.27     47.40 o 
  -6  20   3       48.89       66.02     40.57 o 
  -5  20   3        1.51      -14.98     37.70 o 
  -4  20   3        1.62       -8.34     36.17 o 
  -3  20   3        1.41      -35.54     35.54 o 
  -2  20   3        4.10       -4.58     40.93 o 
  -1  20   3        9.85       -9.79     47.85 o 
 -18  21   3       43.25       -9.37     50.13 o 
 -17  21   3       93.49       55.48     45.47 o 
 -16  21   3        2.20      -20.14     61.12 o 
 -15  21   3       91.79      113.24     43.35 o 
 -14  21   3       35.94       38.96     33.57 o 
 -13  21   3        2.07       40.43     62.40 o 
 -12  21   3      398.12      472.82     86.73 o 
 -11  21   3       41.30       11.40     39.11 o 
 -10  21   3      447.52      405.42     57.49 o 
  -9  21   3       11.46      -19.16     36.54 o 
  -8  21   3       93.13       45.11     46.11 o 
  -7  21   3      308.48      294.92     54.00 o 
  -6  21   3        3.90       -7.44     40.23 o 
  -5  21   3       10.79       -8.19     37.18 o 
  -4  21   3      146.36      177.63     47.79 o 
  -3  21   3       30.46       25.23     70.73 o 
 -16  22   3        9.67      -46.44     46.44 o 
 -15  22   3      157.79      149.33     87.89 o 
 -14  22   3        0.07      -57.38     77.35 o 
 -13  22   3       73.78      -37.92     50.30 o 
 -12  22   3      104.61       73.95     42.02 o 
 -11  22   3       45.88        6.17     40.90 o 
 -10  22   3       10.78       -3.25     40.46 o 
  -9  22   3       66.07      105.13     43.40 o 
  -8  22   3       15.38      -15.74     39.10 o 
  -7  22   3      398.65      496.01    130.35 o 
  -6  22   3       19.91       55.90     73.35 o 
   0   1   4      916.65     1107.16     17.32 o 
  -1   2   4     2642.70     2189.79     33.16 o 
  -2   3   4    10737.87    11237.81     69.17 o 
  -2   4   4    22471.68    24566.61    139.40 o 
  -1   4   4     3778.66     3703.09     21.01 o 
   0   4   4    10171.61    10414.29     52.40 o 
  -4   5   4     6806.05     6962.60     40.07 o 
  -3   5   4      660.85      859.45      6.69 o 
  -2   5   4     3267.78     3471.79     22.26 o 
  -1   5   4    13105.62    11765.91     69.22 o 
   0   5   4     2226.45     2137.35     12.81 o 
  -5   6   4     4010.67     4422.95     23.32 o 
  -4   6   4     9923.52     9552.97     55.59 o 
  -3   6   4    25140.10    25651.62    127.49 o 
  -2   6   4      747.36      689.10      7.43 o 
  -1   6   4    49560.72    50355.16    237.37 o 
   0   6   4    10146.57    10474.31     52.54 o 
  -6   7   4     5314.02     5269.28     36.26 o 
  -5   7   4     6725.47     6566.20     31.10 o 
  -4   7   4    14793.61    15719.29     91.06 o 
  -3   7   4     9214.46    10261.82     58.74 o 
  -2   7   4     3670.15     3824.45     21.22 o 
  -1   7   4      533.55      528.08      6.57 o 
  -7   8   4     1345.50     1253.15     10.09 o 
  -6   8   4     3589.54     3457.69     31.78 o 
  -5   8   4     5870.52     6615.27     33.69 o 
  -4   8   4       41.91       25.60      3.40 o 
  -3   8   4       30.85       10.62      3.19 o 
  -2   8   4      590.31      567.82      6.99 o 
  -1   8   4     3032.93     2927.16     21.44 o 
   0   8   4    13430.30    12789.99     81.96 o 
  -8   9   4      676.76      637.32      9.40 o 
  -7   9   4      409.82      463.31      7.37 o 
  -6   9   4     3231.09     3326.57     21.85 o 
  -5   9   4    11716.77    12110.25     75.70 o 
  -4   9   4     2981.46     2940.61     17.91 o 
  -3   9   4    10421.19    10504.66     66.83 o 
  -2   9   4     3468.71     3330.34     26.44 o 
  -1   9   4       75.36       58.56      5.12 o 
   0   9   4      824.79      870.20     12.60 o 
  -9  10   4    11071.40    10940.81     93.59 o 
  -8  10   4       11.46       -4.90      4.90 o 
  -7  10   4     3795.72     3718.58     31.12 o 
  -6  10   4      532.65      537.63     11.17 o 
  -5  10   4     1718.80     1791.87     14.68 o 
  -4  10   4      792.73      773.40     10.04 o 
  -3  10   4       15.42       -1.44      4.68 o 
  -2  10   4     2391.22     2343.55     18.75 o 
  -1  10   4        3.86       -5.59      5.59 o 
   0  10   4     4705.65     4818.91     36.16 o 
 -10  11   4     6142.46     6326.24     66.63 o 
  -9  11   4      309.69      279.28     10.55 o 
  -8  11   4      683.63      668.23     12.66 o 
  -7  11   4     6786.65     6625.23     49.26 o 
  -6  11   4      210.73      222.13      7.67 o 
  -5  11   4      514.28      593.41     11.72 o 
  -4  11   4     1414.57     1546.86     16.25 o 
  -3  11   4       78.47       42.75      7.04 o 
  -2  11   4     2888.12     2768.56     25.84 o 
  -1  11   4     2981.29     2953.32     27.53 o 
   0  11   4      293.45      278.47     13.76 o 
 -11  12   4       16.79        6.17     10.24 o 
 -10  12   4     4439.84     4461.83     40.80 o 
  -9  12   4       79.81       74.02     10.04 o 
  -8  12   4     1878.82     1759.29     23.77 o 
  -7  12   4     1228.36     1219.97     18.98 o 
  -6  12   4      355.88      325.55     12.16 o 
  -5  12   4     1718.15     1704.30     22.42 o 
  -4  12   4        4.35       -6.36      6.36 o 
  -3  12   4       11.19       -5.56      7.37 o 
  -2  12   4      877.51      887.76     20.99 o 
  -1  12   4      975.37      974.18     22.37 o 
   0  12   4       83.06       62.20     13.71 o 
 -12  13   4     2801.56     2846.48     42.38 o 
 -11  13   4       26.88       -2.20     11.44 o 
 -10  13   4     1086.64     1123.23     25.82 o 
  -9  13   4      773.69      749.81     19.88 o 
  -8  13   4      382.72      417.92     16.12 o 
  -7  13   4       59.14       13.07      9.98 o 
  -6  13   4      655.65      675.77     19.32 o 
  -5  13   4       23.72       -6.11      8.60 o 
  -4  13   4        0.86       -8.05      8.05 o 
  -3  13   4      972.71     1057.92     24.01 o 
  -2  13   4     1522.81     1575.19     29.39 o 
  -1  13   4      181.88      151.31     17.29 o 
   0  13   4     1170.84     1193.30     32.89 o 
 -13  14   4      274.87      263.15     20.61 o 
 -12  14   4       87.41       81.24     15.42 o 
 -11  14   4       94.12       69.28     14.58 o 
 -10  14   4       54.93       28.90     13.16 o 
  -9  14   4     2446.28     2386.09     35.73 o 
  -8  14   4       38.00       -2.83     11.18 o 
  -7  14   4      683.84      726.86     25.08 o 
  -6  14   4      193.70      154.84     15.66 o 
  -5  14   4      354.86      380.17     18.88 o 
  -4  14   4       16.73        2.32     10.92 o 
  -3  14   4       76.13       89.05     14.97 o 
  -2  14   4       23.36        7.11     13.78 o 
  -1  14   4     2579.20     2496.08     45.23 o 
   0  14   4       96.60       88.32     18.19 o 
 -14  15   4      487.99      497.13     27.39 o 
 -13  15   4      327.34      347.78     23.20 o 
 -12  15   4     2718.53     2858.00     46.35 o 
 -11  15   4      446.20      454.81     21.82 o 
 -10  15   4        2.06      -11.14     11.14 o 
  -9  15   4       48.47       33.41     12.47 o 
  -8  15   4      369.30      358.37     19.26 o 
  -7  15   4       36.27       13.81     13.28 o 
  -6  15   4     1054.92     1036.48     31.03 o 
  -5  15   4      298.11      265.12     18.71 o 
  -4  15   4     2415.01     2394.53     45.77 o 
  -3  15   4       44.48        6.91     15.52 o 
  -2  15   4     1447.04     1383.57     38.12 o 
  -1  15   4       48.81       18.47     16.84 o 
   0  15   4       18.03      -15.29     15.79 o 
 -15  16   4       61.87       21.41     23.73 o 
 -14  16   4      496.41      516.49     29.94 o 
 -13  16   4      624.17      686.79     32.26 o 
 -12  16   4      117.92       84.79     17.75 o 
 -11  16   4      527.52      470.46     25.28 o 
 -10  16   4       18.42       -1.97     12.95 o 
  -9  16   4      458.12      527.77     23.38 o 
  -8  16   4      243.08      220.05     19.47 o 
  -7  16   4     1947.30     1923.37     41.18 o 
  -6  16   4      819.15      829.33     31.99 o 
  -5  16   4      260.38      280.37     22.24 o 
  -4  16   4       31.98        4.70     15.26 o 
  -3  16   4        1.51        0.72     16.02 o 
  -2  16   4      243.79      267.80     26.11 o 
  -1  16   4      312.13      384.36     30.98 o 
   0  16   4      969.17      955.46     48.55 o 
 -16  17   4      250.38      235.11     40.15 o 
 -15  17   4       93.53       80.24     28.59 o 
 -14  17   4       14.40      -11.69     20.66 o 
 -13  17   4      400.41      415.16     30.31 o 
 -12  17   4      244.41      279.16     24.58 o 
 -11  17   4     2210.32     2330.47     48.39 o 
 -10  17   4        0.55      -13.93     13.93 o 
  -9  17   4      240.27      203.62     20.64 o 
  -8  17   4      285.39      259.40     22.21 o 
  -7  17   4       10.58        2.46     17.81 o 
  -6  17   4        1.11      -14.70     14.70 o 
  -5  17   4      543.25      565.27     38.83 o 
  -4  17   4       28.93       22.56     21.05 o 
  -3  17   4     1462.46     1575.11     49.42 o 
  -2  17   4      402.88      478.01     36.35 o 
  -1  17   4      446.24      481.83     49.27 o 
   0  17   4        0.68       -0.62     28.00 o 
 -17  18   4        1.98      -23.61     27.75 o 
 -16  18   4       78.37       63.08     32.26 o 
 -15  18   4        9.21      -27.25     27.25 o 
 -14  18   4      328.49      352.19     39.79 o 
 -13  18   4       16.39      -14.90     25.17 o 
 -12  18   4       50.75       13.19     26.11 o 
 -11  18   4      126.03       90.48     27.93 o 
 -10  18   4       22.68      -15.01     18.69 o 
  -9  18   4      110.81       79.88     24.01 o 
  -8  18   4      303.20      339.14     31.37 o 
  -7  18   4        7.18      -17.64     17.64 o 
  -6  18   4     1225.74     1386.27     49.70 o 
  -5  18   4      152.69      104.11     27.61 o 
  -4  18   4        6.43       -8.10     24.73 o 
  -3  18   4        7.20      -27.66     27.66 o 
  -2  18   4       98.03       84.28     38.24 o 
  -1  18   4        0.56      -26.97     26.97 o 
   0  18   4       69.73       83.78     40.82 o 
 -18  19   4        0.01      -10.57     43.72 o 
 -17  19   4        4.88      -29.34     29.34 o 
 -16  19   4       12.94       -6.35     29.36 o 
 -15  19   4      467.05      449.36     44.12 o 
 -14  19   4        5.50      -22.90     26.21 o 
 -13  19   4      195.75      221.84     35.26 o 
 -12  19   4        5.84       -4.32     25.33 o 
 -11  19   4      563.27      611.79     46.27 o 
 -10  19   4      337.38      323.37     42.75 o 
  -9  19   4       52.94      -11.05     27.16 o 
  -8  19   4      253.31      250.68     46.64 o 
  -7  19   4      241.45      333.80     48.16 o 
  -6  19   4       47.33       13.80     28.78 o 
  -5  19   4      162.53      125.96     36.88 o 
  -4  19   4      155.19      171.12     47.87 o 
  -3  19   4       10.71      -11.42     35.40 o 
  -2  19   4       27.95       -8.87     38.09 o 
  -1  19   4      101.08       43.27     42.93 o 
   0  19   4        3.76      -33.14     33.14 o 
 -19  20   4        2.24        0.03     65.92 o 
 -18  20   4      142.06      153.80     47.40 o 
 -17  20   4        1.53       -1.09     30.02 o 
 -16  20   4       56.98       21.09     30.35 o 
 -15  20   4       46.66       51.08     50.84 o 
 -14  20   4        1.82      -23.29     28.52 o 
 -13  20   4       44.96       22.05     26.39 o 
 -12  20   4       63.24       67.92     29.32 o 
 -11  20   4        3.38      -11.14     37.31 o 
 -10  20   4      566.32      619.06     56.10 o 
  -9  20   4       24.05        1.60     31.18 o 
  -8  20   4      250.93      271.84     43.52 o 
  -7  20   4        1.74      -28.27     30.83 o 
  -6  20   4       96.66      107.08     43.49 o 
  -5  20   4      225.96      206.18     63.12 o 
  -4  20   4        1.41       -5.31     38.95 o 
  -3  20   4        0.38      -33.07     33.07 o 
  -2  20   4      103.73       63.49     43.41 o 
  -1  20   4       12.01      -35.57     42.34 o 
 -17  21   4       14.12       42.52     47.03 o 
 -16  21   4        0.67        8.23     39.28 o 
 -15  21   4       89.19       91.66     42.51 o 
 -14  21   4       60.34       78.78     36.39 o 
 -13  21   4      513.43      707.91     59.50 o 
 -12  21   4      145.02       99.08     45.40 o 
 -11  21   4       49.79       47.15     35.90 o 
 -10  21   4       20.67       35.69     34.16 o 
  -9  21   4      102.54       94.04     74.31 o 
  -8  21   4        3.69       -2.79     36.42 o 
  -7  21   4      168.94      144.08     48.74 o 
  -6  21   4      193.88      159.56     48.92 o 
  -5  21   4      119.39      123.42     44.85 o 
  -4  21   4       45.69       33.90     52.07 o 
 -15  22   4       29.09       25.55     35.88 o 
 -14  22   4       14.52        8.64     41.12 o 
 -13  22   4        2.27      -10.03     29.76 o 
 -12  22   4        0.05      -33.88     38.83 o 
 -11  22   4        5.17      -34.87     34.87 o 
 -10  22   4      106.01       38.08     41.65 o 
  -9  22   4      140.12      157.04     49.39 o 
  -8  22   4      264.78      282.30     74.79 o 
  -7  22   4      140.28      211.19     86.03 o 
   0   1   5    18135.77    18745.76    152.70 o 
   0   2   5     6681.24     5767.19     41.10 o 
  -2   3   5     3111.70     3690.73     32.46 o 
  -2   4   5     8920.37    10261.94     52.71 o 
  -1   4   5    16726.47    18468.93     99.19 o 
   0   4   5     5565.90     5628.86     29.19 o 
  -4   5   5    35796.00    37087.82    176.65 o 
  -3   5   5     4687.54     5272.82     23.75 o 
  -2   5   5     8992.82     8208.48     53.08 o 
  -1   5   5     3760.77     2986.41     18.24 o 
   0   5   5        7.07        6.68      2.94 o 
  -5   6   5      381.97      448.59      6.76 o 
  -4   6   5     9867.83    11487.59     59.11 o 
  -3   6   5     6325.47     6483.48     39.59 o 
  -2   6   5     1031.97     1112.91      8.29 o 
  -1   6   5       54.43       59.07      3.48 o 
   0   6   5    10889.82    11222.45     68.59 o 
  -6   7   5     4448.27     4172.83     19.55 o 
  -5   7   5      174.58      152.42      4.54 o 
  -4   7   5     1743.48     1727.32     13.10 o 
  -3   7   5    15441.96    16740.93    101.45 o 
  -1   7   5    32294.79    33835.33    174.26 o 
   0   7   5     3252.00     3210.07     18.17 o 
  -7   8   5     2798.75     2793.10     20.01 o 
  -6   8   5     3737.99     3901.45     34.23 o 
  -5   8   5     3942.12     4021.91     26.35 o 
  -4   8   5      450.41      430.42      6.17 o 
  -3   8   5     7863.71     7890.28     43.05 o 
  -2   8   5    10285.88    10075.09     68.59 o 
  -1   8   5       36.22        7.90      3.77 o 
   0   8   5     1105.92     1058.72     11.39 o 
  -8   9   5       30.77       28.43      5.70 o 
  -7   9   5     4720.58     4466.82     37.49 o 
  -6   9   5     2030.48     1888.62     17.20 o 
  -5   9   5     9075.19     9119.13     62.31 o 
  -4   9   5      514.30      534.61      9.08 o 
  -3   9   5     1599.88     1639.28     14.36 o 
  -2   9   5        0.91       -4.27      4.27 o 
  -1   9   5     7171.60     7010.30     55.57 o 
   0   9   5     1249.24     1318.74     19.61 o 
  -9  10   5     1463.70     1586.97     20.51 o 
  -8  10   5     8520.50     8371.59     71.20 o 
  -7  10   5        5.23       -5.10      5.10 o 
  -6  10   5        5.65       -4.23      4.23 o 
  -5  10   5       55.09       55.88      6.34 o 
  -4  10   5      428.23      470.38     10.85 o 
  -3  10   5      179.70      157.92      7.65 o 
  -2  10   5     2672.27     2728.61     25.81 o 
  -1  10   5        4.04       -7.04      7.04 o 
   0  10   5     9414.16     9512.00     70.61 o 
 -10  11   5      699.66      695.42     17.78 o 
  -9  11   5      296.98      261.04     10.74 o 
  -8  11   5     1339.17     1367.29     17.09 o 
  -7  11   5      184.71      216.55      8.81 o 
  -6  11   5     1353.45     1351.66     18.36 o 
  -5  11   5     3594.54     3716.88     35.77 o 
  -4  11   5      682.96      717.86     15.12 o 
  -3  11   5     2456.37     2489.74     25.14 o 
  -2  11   5      252.99      238.56     12.03 o 
  -1  11   5      751.80      839.05     19.52 o 
   0  11   5     7676.65     7768.84     79.72 o 
 -11  12   5        0.08       -9.20      9.20 o 
 -10  12   5       26.13        3.19      9.22 o 
  -9  12   5     2430.80     2365.62     30.06 o 
  -8  12   5     4929.93     4925.73     43.11 o 
  -7  12   5     1557.93     1534.27     21.02 o 
  -6  12   5      180.10      137.74     10.71 o 
  -5  12   5      177.02      149.44     11.12 o 
  -4  12   5      210.14      178.46     11.79 o 
  -3  12   5       72.40       91.08     10.34 o 
  -2  12   5      129.30      143.76     12.52 o 
  -1  12   5      431.89      470.95     18.22 o 
   0  12   5     1870.65     1900.49     34.78 o 
 -12  13   5     2290.83     2213.15     37.96 o 
 -11  13   5       66.77       39.47     13.46 o 
 -10  13   5      767.58      768.47     23.39 o 
  -9  13   5      311.15      285.12     16.67 o 
  -8  13   5      671.73      656.27     19.14 o 
  -7  13   5      316.66      324.57     13.87 o 
  -6  13   5      893.93      865.20     21.86 o 
  -5  13   5      202.18      197.62     14.39 o 
  -4  13   5      702.60      664.43     20.92 o 
  -3  13   5      575.38      612.52     21.07 o 
  -2  13   5     2335.50     2383.34     35.11 o 
  -1  13   5      169.94      167.90     16.22 o 
   0  13   5      357.82      355.08     21.11 o 
 -13  14   5       24.30        1.93     14.27 o 
 -12  14   5      914.95      934.94     28.43 o 
 -11  14   5     2350.52     2449.79     38.42 o 
 -10  14   5      253.90      251.27     16.92 o 
  -9  14   5      778.05      718.34     22.66 o 
  -8  14   5       36.39       23.20     11.39 o 
  -7  14   5      263.01      303.62     18.72 o 
  -6  14   5      424.54      439.30     20.52 o 
  -5  14   5        1.10      -11.00     11.00 o 
  -4  14   5        4.10      -10.33     10.33 o 
  -3  14   5       11.74       -1.77     11.95 o 
  -2  14   5      537.76      515.04     24.14 o 
  -1  14   5       11.80      -14.16     14.16 o 
   0  14   5      635.01      626.01     27.58 o 
 -14  15   5     1498.49     1569.25     38.97 o 
 -13  15   5       32.34       -3.39     14.50 o 
 -12  15   5      142.14      141.08     17.74 o 
 -11  15   5      318.58      311.98     19.35 o 
 -10  15   5      907.96      922.82     26.86 o 
  -9  15   5       48.65       21.69     13.00 o 
  -8  15   5        9.48       -5.91     11.76 o 
  -7  15   5     1169.07     1161.53     30.80 o 
  -6  15   5     1271.00     1245.48     31.71 o 
  -5  15   5      688.87      646.55     28.30 o 
  -4  15   5       70.50       54.53     16.29 o 
  -3  15   5     1357.07     1282.21     35.47 o 
  -2  15   5      516.84      562.63     26.68 o 
  -1  15   5      616.51      597.74     27.54 o 
   0  15   5        0.47       -4.24     16.55 o 
 -15  16   5       31.50       12.48     19.29 o 
 -14  16   5      317.42      319.25     27.29 o 
 -13  16   5       11.98      -16.37     16.37 o 
 -12  16   5       21.99        4.48     14.63 o 
 -11  16   5     1371.74     1471.15     33.51 o 
 -10  16   5      695.71      688.75     26.11 o 
  -9  16   5     1028.41     1002.42     29.31 o 
  -8  16   5        0.11      -12.25     12.25 o 
  -7  16   5        0.00       -8.43     14.21 o 
  -6  16   5     1585.76     1665.41     38.73 o 
  -5  16   5       41.73       -6.76     16.84 o 
  -4  16   5      630.28      697.08     29.87 o 
  -3  16   5      329.55      362.21     23.98 o 
  -2  16   5        2.31      -16.61     16.61 o 
  -1  16   5     1480.45     1532.33     51.55 o 
   0  16   5        2.17      -25.54     25.54 o 
 -16  17   5       67.12       44.01     28.42 o 
 -15  17   5       69.55       59.25     30.45 o 
 -14  17   5      520.90      562.85     36.89 o 
 -13  17   5      663.84      695.04     38.58 o 
 -12  17   5      276.44      268.71     26.03 o 
 -11  17   5       52.30       80.80     21.85 o 
 -10  17   5       33.65      -16.20     16.20 o 
  -9  17   5      307.52      299.99     22.89 o 
  -8  17   5      153.97      123.47     18.70 o 
  -7  17   5       68.06       26.08     16.93 o 
  -6  17   5     1250.54     1296.71     40.87 o 
  -5  17   5      343.66      376.89     27.54 o 
  -4  17   5      682.82      787.32     37.76 o 
  -3  17   5       39.88       33.11     25.35 o 
  -2  17   5      318.21      273.65     38.20 o 
  -1  17   5      396.15      494.45     43.35 o 
   0  17   5       56.87      -11.19     28.87 o 
 -17  18   5       25.56       -6.26     29.62 o 
 -16  18   5      134.09       97.31     31.13 o 
 -15  18   5       11.71      -22.72     22.72 o 
 -14  18   5      131.21      161.19     41.15 o 
 -13  18   5        9.30      -10.31     21.11 o 
 -12  18   5      301.66      281.68     29.89 o 
 -11  18   5      330.52      381.66     32.87 o 
 -10  18   5      923.20      966.18     44.26 o 
  -9  18   5      187.77      160.86     27.06 o 
  -8  18   5      896.76      900.36     46.65 o 
  -7  18   5       44.61       29.76     24.34 o 
  -6  18   5        2.58       -1.40     23.94 o 
  -5  18   5       74.80       72.24     26.00 o 
  -4  18   5      112.83      127.62     30.95 o 
  -3  18   5        2.21      -24.95     24.95 o 
  -2  18   5        2.61      -27.62     27.62 o 
  -1  18   5       28.78       24.67     30.60 o 
   0  18   5      104.87       78.79     35.55 o 
 -18  19   5       29.20      -11.23     31.56 o 
 -17  19   5       47.30       23.55     30.83 o 
 -16  19   5       32.20        0.05     27.78 o 
 -15  19   5       11.18       -3.85     28.70 o 
 -14  19   5       39.30       63.73     31.24 o 
 -13  19   5      464.22      528.95     49.48 o 
 -12  19   5        5.84      -25.81     25.81 o 
 -11  19   5      408.47      402.13     40.61 o 
 -10  19   5        0.41        8.91     30.60 o 
  -9  19   5        5.21      -10.42     26.56 o 
  -8  19   5        0.02      -24.41     24.41 o 
  -7  19   5       17.66      -29.57     29.57 o 
  -6  19   5       31.83       42.04     29.18 o 
  -5  19   5      630.46      784.44     52.16 o 
  -4  19   5      100.43       76.47     31.91 o 
  -3  19   5      283.09      259.55     47.88 o 
  -2  19   5        0.18       14.43     33.46 o 
  -1  19   5       17.75        5.88     31.67 o 
   0  19   5       43.06        0.73     39.06 o 
 -18  20   5        0.58      -30.93     30.93 o 
 -17  20   5       19.49       -9.71     28.15 o 
 -16  20   5      107.32       95.91     36.92 o 
 -15  20   5      129.02      114.62     35.61 o 
 -14  20   5       15.77       15.95     31.04 o 
 -13  20   5       69.57       60.66     33.80 o 
 -12  20   5      240.92      270.16     38.85 o 
 -11  20   5        5.69      -22.03     33.77 o 
 -10  20   5       11.09       38.68     32.32 o 
  -9  20   5      199.53      227.73     41.34 o 
  -8  20   5      110.88       74.49     35.44 o 
  -7  20   5      278.16      273.68     44.68 o 
  -6  20   5       13.73      -28.38     28.38 o 
  -5  20   5        0.20      -27.47     35.07 o 
  -4  20   5       22.53      -10.43     38.39 o 
  -3  20   5       10.08      -25.08     35.64 o 
  -2  20   5        6.05      -42.25     42.25 o 
 -17  21   5       14.93      -27.26     60.97 o 
 -16  21   5        0.49      -42.49     42.49 o 
 -15  21   5       83.06      104.22     38.69 o 
 -14  21   5       84.32       90.94     37.86 o 
 -13  21   5       20.10       26.63     42.61 o 
 -12  21   5      313.39      409.18     60.10 o 
 -11  21   5        6.87      -19.85     32.62 o 
 -10  21   5      367.55      365.56     47.75 o 
  -9  21   5       75.24       72.67     38.50 o 
  -8  21   5      117.30      115.98     39.29 o 
  -7  21   5      309.98      258.80     54.51 o 
  -6  21   5        5.54      -37.40     37.40 o 
  -5  21   5        0.70       35.94     71.14 o 
  -4  21   5      109.54      119.66     73.47 o 
 -14  22   5        0.01       66.89     43.61 o 
 -13  22   5       57.49       40.88     42.86 o 
 -12  22   5       98.20       92.32     42.04 o 
 -11  22   5       15.65       -8.31     32.88 o 
 -10  22   5       25.00        0.77     39.13 o 
  -9  22   5       76.39       85.87     52.97 o 
  -8  22   5        6.23       32.64     67.81 o 
   0   0   6    42694.84    45903.70    644.23 o 
   0   1   6      829.82      849.04     10.25 o 
  -1   2   6      248.99      309.84      6.86 o 
   0   2   6     4475.06     4243.04     32.10 o 
  -2   3   6     7908.49     7064.77     53.87 o 
  -1   3   6     1944.83     2088.97     12.62 o 
   0   3   6     1863.14     1784.61     20.16 o 
  -3   4   6     4558.87     4922.65     26.15 o 
  -2   4   6    12124.67    12779.37     67.77 o 
  -1   4   6      351.03      340.88      5.07 o 
   0   4   6     7784.80     8284.59     45.02 o 
  -4   5   6     8574.75     9250.55     53.29 o 
  -2   5   6     2277.42     2658.86     21.70 o 
  -1   5   6     5572.54     5331.15     36.46 o 
   0   5   6     1421.19     1461.91      9.92 o 
  -4   6   6     6189.77     6487.93     43.63 o 
  -3   6   6    10805.08    11327.47     71.24 o 
  -2   6   6      308.88      241.05      5.37 o 
  -1   6   6    26698.40    25937.18    148.53 o 
   0   6   6     5361.65     5291.63     35.99 o 
  -6   7   6     4237.29     4263.67     27.06 o 
  -5   7   6     4091.08     3765.24     23.34 o 
  -4   7   6     7907.88     8373.86     56.40 o 
  -3   7   6     2098.48     2126.37     12.93 o 
  -2   7   6       11.69       -3.06      3.06 o 
  -1   7   6     3526.63     3607.68     30.37 o 
   0   7   6       43.76       41.55      4.48 o 
  -7   8   6      620.76      660.59     11.33 o 
  -6   8   6      974.50      978.90     10.87 o 
  -5   8   6     1326.75     1235.48     11.42 o 
  -4   8   6     1355.36     1407.00     11.75 o 
  -3   8   6      610.42      667.80      8.78 o 
  -2   8   6       98.67      111.99      5.49 o 
  -1   8   6     1312.13     1375.25     14.14 o 
   0   8   6    15619.20    15644.09    113.76 o 
  -8   9   6      343.35      335.28     10.88 o 
  -7   9   6      631.75      716.56     13.17 o 
  -6   9   6      932.41      948.24     13.82 o 
  -5   9   6     2700.22     2751.31     20.55 o 
  -4   9   6     1415.89     1567.06     15.09 o 
  -3   9   6     5555.48     5161.77     43.98 o 
  -2   9   6     1548.80     1496.68     15.88 o 
  -1   9   6      140.21      149.90      8.32 o 
   0   9   6       25.92       33.64      7.50 o 
  -9  10   6     3085.78     3107.89     28.53 o 
  -8  10   6      192.42      165.07      9.82 o 
  -7  10   6     1240.61     1333.00     18.69 o 
  -6  10   6     1075.14     1074.11     19.60 o 
  -5  10   6     2506.52     2417.35     24.26 o 
  -4  10   6      512.90      502.21     11.97 o 
  -3  10   6     1688.46     1619.20     19.20 o 
  -2  10   6     1273.68     1349.24     18.12 o 
  -1  10   6      110.61      102.44      8.41 o 
   0  10   6     6153.71     6201.84     41.17 o 
 -10  11   6     4500.09     4423.16     38.65 o 
  -9  11   6       10.74       -7.97      7.97 o 
  -8  11   6     1276.13     1230.62     20.29 o 
  -7  11   6     6063.50     6038.64     52.93 o 
  -6  11   6       27.87       -7.92      7.92 o 
  -5  11   6      496.14      452.46     13.07 o 
  -4  11   6     1482.82     1459.81     22.90 o 
  -3  11   6      958.15     1001.82     19.35 o 
  -2  11   6     1434.99     1433.52     21.67 o 
  -1  11   6     4355.54     4294.86     38.99 o 
   0  11   6      263.39      280.39     14.21 o 
 -11  12   6      127.25      101.49     13.13 o 
 -10  12   6     2737.29     2703.85     32.80 o 
  -9  12   6      133.63      111.82     12.07 o 
  -8  12   6     2191.50     2070.28     27.83 o 
  -7  12   6     1152.53     1156.04     19.37 o 
  -6  12   6      139.85       94.03     11.62 o 
  -5  12   6     2043.77     2049.95     28.63 o 
  -4  12   6        5.35       -8.53      8.53 o 
  -3  12   6       88.45       67.14     10.57 o 
  -2  12   6     1453.63     1363.05     24.08 o 
  -1  12   6      955.40      888.47     21.67 o 
   0  12   6      186.73      159.57     13.56 o 
 -12  13   6     1785.55     1778.05     30.83 o 
 -11  13   6        2.69        1.60     11.08 o 
 -10  13   6      963.17      877.41     22.95 o 
  -9  13   6      656.48      649.66     20.26 o 
  -8  13   6     1773.51     1713.92     27.47 o 
  -7  13   6       10.02       -9.43      9.43 o 
  -6  13   6      174.32      121.55     13.00 o 
  -5  13   6       16.95        8.00     10.84 o 
  -4  13   6       19.95        5.88     10.23 o 
  -3  13   6     1070.22     1013.04     23.32 o 
  -2  13   6      358.27      408.54     17.27 o 
  -1  13   6       12.61       -3.94     10.35 o 
   0  13   6      834.35      839.30     24.22 o 
 -13  14   6      291.01      323.57     20.27 o 
 -12  14   6       69.80       45.40     14.32 o 
 -11  14   6      346.63      326.02     19.21 o 
 -10  14   6       48.32       34.91     12.92 o 
  -9  14   6     1680.47     1682.59     31.83 o 
  -8  14   6        5.61      -11.27     11.27 o 
  -7  14   6     1161.54     1082.30     28.78 o 
  -6  14   6      315.28      290.64     18.03 o 
  -5  14   6       30.11       16.13     11.58 o 
  -4  14   6        0.60      -10.38     10.38 o 
  -3  14   6        2.76      -10.04     10.04 o 
  -2  14   6       40.42       16.00     12.50 o 
  -1  14   6     2087.43     2127.04     36.78 o 
   0  14   6       59.27       57.02     15.12 o 
 -14  15   6      541.44      538.54     30.68 o 
 -13  15   6      163.30      152.00     18.69 o 
 -12  15   6     1628.46     1694.99     35.84 o 
 -11  15   6      242.90      243.47     18.13 o 
 -10  15   6       75.79       67.75     14.34 o 
  -9  15   6       34.98        5.49     12.18 o 
  -8  15   6      257.01      240.62     17.74 o 
  -7  15   6       24.04        3.32     12.71 o 
  -6  15   6     1466.44     1393.47     33.14 o 
  -5  15   6      481.34      469.20     23.03 o 
  -4  15   6     2082.17     2129.57     41.11 o 
  -3  15   6       29.34      -12.11     13.36 o 
  -2  15   6      868.04      838.84     27.19 o 
  -1  15   6       15.88      -11.21     14.43 o 
   0  15   6       46.30       44.91     22.47 o 
 -15  16   6       76.18       56.82     23.50 o 
 -14  16   6      189.43      156.82     24.68 o 
 -13  16   6      349.86      340.63     29.07 o 
 -12  16   6       48.20       -2.18     17.43 o 
 -11  16   6      261.16      281.78     19.52 o 
 -10  16   6      250.24      212.88     18.48 o 
  -9  16   6      159.87      182.68     17.91 o 
  -8  16   6      834.89      807.57     27.17 o 
  -7  16   6     1199.16     1226.47     33.11 o 
  -6  16   6     1000.52      977.24     31.56 o 
  -5  16   6       92.51       70.70     17.07 o 
  -4  16   6        1.88      -13.87     13.87 o 
  -3  16   6        0.26      -17.35     17.35 o 
  -2  16   6      211.48      203.06     30.06 o 
  -1  16   6       41.55       24.60     24.93 o 
   0  16   6      528.31      574.10     42.47 o 
 -16  17   6      168.46      137.15     30.60 o 
 -15  17   6       33.38      -15.99     24.05 o 
 -14  17   6       16.47       21.46     24.35 o 
 -13  17   6      232.97      256.25     29.13 o 
 -12  17   6      223.78      224.51     28.75 o 
 -11  17   6     1938.53     1989.42     49.68 o 
 -10  17   6       28.96      -17.28     17.28 o 
  -9  17   6      116.19      112.98     21.30 o 
  -8  17   6      177.32      133.79     21.83 o 
  -7  17   6        7.90      -16.41     16.41 o 
  -6  17   6        4.94      -19.07     19.07 o 
  -5  17   6      393.91      435.43     33.33 o 
  -4  17   6       95.75       84.89     26.42 o 
  -3  17   6      966.71     1002.68     52.80 o 
  -2  17   6      261.80      246.86     36.42 o 
  -1  17   6      285.85      294.10     37.92 o 
   0  17   6        6.12      -10.20     25.39 o 
 -17  18   6        3.31      -33.30     40.56 o 
 -16  18   6       83.44       50.67     29.15 o 
 -15  18   6        3.11      -24.46     26.39 o 
 -14  18   6      185.24      185.08     33.64 o 
 -13  18   6       23.77        5.57     28.17 o 
 -12  18   6       38.97       13.27     24.89 o 
 -11  18   6      207.44      223.66     35.03 o 
 -10  18   6       56.75       61.85     25.12 o 
  -9  18   6      137.84      182.39     29.50 o 
  -8  18   6      278.34      309.79     30.49 o 
  -7  18   6        3.49      -23.03     23.03 o 
  -6  18   6      910.06      987.55     53.69 o 
  -5  18   6      106.95       68.46     28.78 o 
  -4  18   6       52.13       47.43     27.01 o 
  -3  18   6        0.56       11.81     26.90 o 
  -2  18   6      134.85       94.60     31.74 o 
  -1  18   6        0.21      -26.58     26.58 o 
   0  18   6       93.31      121.12     37.70 o 
 -18  19   6        0.72       -8.95     30.97 o 
 -17  19   6        0.53       -9.69     29.42 o 
 -16  19   6       23.53      -24.93     27.42 o 
 -15  19   6      247.68      242.20     41.37 o 
 -14  19   6        7.92       -2.19     27.72 o 
 -13  19   6      145.59      147.36     37.79 o 
 -12  19   6        9.97        3.33     24.68 o 
 -11  19   6      373.37      418.81     41.59 o 
 -10  19   6      302.75      276.94     63.28 o 
  -9  19   6       41.08       -6.31     25.37 o 
  -8  19   6      120.87       84.56     30.66 o 
  -7  19   6      160.58      174.33     34.55 o 
  -6  19   6        9.40       12.03     25.36 o 
  -5  19   6      107.19       89.16     30.92 o 
  -4  19   6       80.97       80.92     29.24 o 
  -3  19   6       29.54       18.69     27.15 o 
  -2  19   6       54.13       63.82     48.47 o 
  -1  19   6      115.55      124.67     35.78 o 
   0  19   6        0.64       24.53     69.98 o 
 -17  20   6        1.47        1.44     31.32 o 
 -16  20   6       60.83       11.50     33.30 o 
 -15  20   6        5.93        6.53     31.66 o 
 -14  20   6        0.06        2.51     37.80 o 
 -13  20   6        0.56      -29.04     29.04 o 
 -12  20   6       34.02       46.72     28.18 o 
 -11  20   6        7.30      -15.43     41.67 o 
 -10  20   6      428.40      458.36     49.98 o 
  -9  20   6       33.04       16.74     33.23 o 
  -8  20   6      174.99       94.47     35.90 o 
  -7  20   6       13.78        6.82     32.91 o 
  -6  20   6      104.83      124.53     33.01 o 
  -5  20   6      124.93      156.39     38.57 o 
  -4  20   6        2.79      -25.48     36.05 o 
  -3  20   6        8.68      -11.70     51.12 o 
 -16  21   6        4.71       -8.41     64.53 o 
 -15  21   6       41.52      -11.09     31.62 o 
 -14  21   6       56.59       77.89     36.45 o 
 -13  21   6      425.01      664.69     57.62 o 
 -12  21   6      144.38      148.83     46.91 o 
 -11  21   6       79.42       63.86     36.19 o 
 -10  21   6        9.82      -10.73     33.37 o 
  -9  21   6       65.86      -12.35     33.41 o 
  -8  21   6        0.12      -12.81     33.85 o 
  -7  21   6      115.61      141.39     39.76 o 
  -6  21   6       97.82      135.31     71.91 o 
  -5  21   6      108.29      130.27     73.95 o 
   0   1   7     6027.68     6068.28     45.89 o 
  -1   2   7     6816.15     7145.77     54.86 o 
   0   2   7     4030.24     3853.63     29.10 o 
  -2   3   7      997.40     1026.24     10.33 o 
   0   3   7     2025.16     1909.10     15.03 o 
  -3   4   7      316.59      347.21      5.81 o 
  -1   4   7    16974.71    18351.02    132.21 o 
   0   4   7      671.89      526.11      6.73 o 
  -4   5   7    14110.83    14611.13     81.89 o 
  -3   5   7     4136.67     4228.07     22.91 o 
  -2   5   7     6081.41     6297.75     48.53 o 
  -1   5   7     1274.93     1291.46      9.69 o 
   0   5   7     6049.51     6237.67     33.74 o 
  -5   6   7      706.28      713.02     10.93 o 
  -4   6   7     1560.20     1451.72     12.15 o 
  -3   6   7     1903.87     1662.15     12.04 o 
  -2   6   7      701.69      749.10      9.82 o 
  -1   6   7       10.33       21.65      4.36 o 
   0   6   7     5698.44     5898.46     46.02 o 
  -6   7   7     3609.25     3498.85     32.75 o 
  -5   7   7      119.63      138.47      5.73 o 
  -4   7   7      902.22      948.84     12.53 o 
  -3   7   7     5805.36     5748.21     49.56 o 
  -2   7   7     3668.65     4181.00     31.96 o 
  -1   7   7     3912.88     4110.17     34.92 o 
   0   7   7      816.34      905.46     12.73 o 
  -7   8   7      299.44      357.47      9.96 o 
  -6   8   7     3009.10     2961.85     28.95 o 
  -5   8   7       70.85       61.41      5.32 o 
  -4   8   7        2.35       -0.02      5.07 o 
  -3   8   7      389.55      399.01      9.56 o 
  -2   8   7     2429.14     2480.74     22.20 o 
  -1   8   7     2682.75     2742.08     25.80 o 
   0   8   7      126.12      108.59      7.74 o 
  -8   9   7      107.99      117.59      8.54 o 
  -7   9   7      696.50      764.35     13.59 o 
  -6   9   7     1573.23     1529.09     17.37 o 
  -5   9   7     8626.70     8583.14     71.25 o 
  -4   9   7      404.50      381.11     11.79 o 
  -3   9   7      368.65      382.91     12.37 o 
  -2   9   7      129.31      111.08      9.87 o 
  -1   9   7     2594.91     2553.17     26.24 o 
   0   9   7     1334.84     1241.74     20.43 o 
  -9  10   7      800.60      762.14     18.60 o 
  -8  10   7     6579.34     6514.96     53.74 o 
  -7  10   7      233.08      229.70     11.20 o 
  -6  10   7       26.20        4.36      7.10 o 
  -5  10   7      808.47      761.89     15.41 o 
  -4  10   7        1.00       -5.73      5.73 o 
  -3  10   7      363.18      351.14     13.39 o 
  -2  10   7     2778.85     2712.54     26.85 o 
  -1  10   7      704.00      732.13     20.22 o 
   0  10   7     5764.88     5731.47     49.98 o 
 -10  11   7      234.98      225.91     14.28 o 
  -9  11   7      114.85       76.02     10.93 o 
  -8  11   7      311.96      348.80     13.51 o 
  -7  11   7       38.34        9.97      8.27 o 
  -6  11   7      189.37      170.17     11.40 o 
  -5  11   7     3546.10     3601.31     34.87 o 
  -4  11   7      346.04      315.33     14.07 o 
  -3  11   7     3028.93     2903.89     31.71 o 
  -2  11   7       16.05       -1.93      9.74 o 
  -1  11   7      210.53      188.32     13.48 o 
   0  11   7     2238.16     2263.53     32.34 o 
 -11  12   7      511.21      521.27     19.21 o 
 -10  12   7      494.51      479.79     17.78 o 
  -9  12   7     1082.09     1031.33     22.84 o 
  -8  12   7     4245.88     4210.76     41.92 o 
  -7  12   7     3776.90     3795.38     35.27 o 
  -6  12   7     1112.04     1002.81     22.77 o 
  -5  12   7        0.49       -9.21      9.21 o 
  -4  12   7       73.42       40.99     10.78 o 
  -3  12   7        4.96       -8.62      8.62 o 
  -2  12   7       19.01       -1.09     10.96 o 
  -1  12   7      502.32      526.50     19.30 o 
   0  12   7      953.12      955.22     24.52 o 
 -12  13   7     1291.88     1233.10     28.73 o 
 -11  13   7       17.57      -10.84     10.84 o 
 -10  13   7      119.80       99.42     12.66 o 
  -9  13   7        1.85      -10.31     10.31 o 
  -8  13   7      327.69      322.23     16.02 o 
  -7  13   7      151.23      126.67     12.76 o 
  -6  13   7      350.15      322.04     16.69 o 
  -5  13   7      123.98      133.48     14.45 o 
  -4  13   7     1160.41     1149.24     25.23 o 
  -3  13   7      375.22      367.01     18.00 o 
  -2  13   7     2186.01     2176.80     37.68 o 
  -1  13   7       33.06       -2.27     11.24 o 
   0  13   7        8.80      -12.02     12.02 o 
 -13  14   7        4.74      -11.29     11.29 o 
 -12  14   7      625.76      649.91     24.62 o 
 -11  14   7     1593.14     1614.04     33.46 o 
 -10  14   7      154.36      157.71     15.45 o 
  -9  14   7        3.38       -4.79     11.48 o 
  -8  14   7      392.02      384.27     19.09 o 
  -7  14   7     1703.65     1709.44     32.14 o 
  -6  14   7      742.98      657.07     23.01 o 
  -5  14   7        3.15      -10.70     10.70 o 
  -4  14   7       79.01       44.41     12.75 o 
  -3  14   7      502.75      519.59     20.95 o 
  -2  14   7      359.24      333.26     16.21 o 
  -1  14   7       97.56       45.77     14.01 o 
   0  14   7      130.29      109.70     16.82 o 
 -14  15   7      649.50      717.95     36.24 o 
 -13  15   7       44.99       10.44     16.89 o 
 -12  15   7       13.56        0.00     13.32 o 
 -11  15   7      452.78      439.59     21.12 o 
 -10  15   7      269.52      266.70     19.09 o 
  -9  15   7      328.85      280.33     18.90 o 
  -8  15   7       82.15       72.67     14.48 o 
  -7  15   7      221.04      188.03     18.20 o 
  -6  15   7     1908.01     1868.63     36.98 o 
  -5  15   7      122.21       94.29     16.17 o 
  -4  15   7      125.75       70.78     15.53 o 
  -3  15   7      791.94      809.89     28.13 o 
  -2  15   7      204.88      225.30     18.56 o 
  -1  15   7      397.69      393.94     32.72 o 
   0  15   7       17.98       -5.09     21.04 o 
 -15  16   7        0.28      -22.41     22.41 o 
 -14  16   7      106.52       80.70     26.16 o 
 -13  16   7        0.01      -19.76     19.76 o 
 -12  16   7       44.04      -15.46     18.17 o 
 -11  16   7     1183.17     1152.47     36.52 o 
 -10  16   7      366.75      426.27     26.61 o 
  -9  16   7      760.91      833.96     33.36 o 
  -8  16   7       11.48        3.51     14.94 o 
  -7  16   7        7.15      -14.15     14.15 o 
  -6  16   7     1154.50     1217.93     34.64 o 
  -5  16   7       56.70       13.03     17.11 o 
  -4  16   7      249.55      235.26     23.56 o 
  -3  16   7      340.94      314.00     28.37 o 
  -2  16   7        2.19      -18.35     18.35 o 
  -1  16   7      588.04      669.71     43.95 o 
   0  16   7        5.38        4.50     25.70 o 
 -16  17   7       23.08      -21.88     24.22 o 
 -15  17   7       42.78       40.07     25.54 o 
 -14  17   7      391.73      393.77     36.58 o 
 -13  17   7      252.38      251.10     29.68 o 
 -12  17   7      357.82      362.45     34.77 o 
 -11  17   7        4.95       -5.16     19.81 o 
 -10  17   7       37.49       41.87     20.33 o 
  -9  17   7      113.69       65.50     21.78 o 
  -8  17   7       33.15      -12.13     19.79 o 
  -7  17   7        1.67      -19.71     21.32 o 
  -6  17   7      711.25      742.66     42.61 o 
  -5  17   7      315.19      300.12     36.27 o 
  -4  17   7      200.83      148.83     31.68 o 
  -3  17   7       85.28       82.40     29.59 o 
  -2  17   7       53.62       69.87     28.63 o 
  -1  17   7      505.69      590.40     46.48 o 
   0  17   7       64.35       62.36     28.36 o 
 -17  18   7       29.70      -10.24     26.70 o 
 -16  18   7      171.89      185.44     32.77 o 
 -15  18   7        5.12      -22.13     22.13 o 
 -14  18   7       11.51      -23.74     23.74 o 
 -13  18   7        0.07      -20.43     22.76 o 
 -12  18   7       51.14       15.28     25.08 o 
 -11  18   7      123.24       94.50     27.48 o 
 -10  18   7      619.93      677.27     43.22 o 
  -9  18   7       67.42       77.08     28.74 o 
  -8  18   7      642.08      659.66     41.74 o 
  -7  18   7       18.38        8.71     25.73 o 
  -6  18   7       14.46       -5.86     25.70 o 
  -5  18   7        5.93      -22.42     23.64 o 
  -4  18   7      130.18      104.60     30.45 o 
  -3  18   7        0.22      -23.57     23.57 o 
  -2  18   7        1.44       -1.25     25.89 o 
  -1  18   7       53.54       72.03     30.59 o 
   0  18   7       80.65       78.09     44.26 o 
 -18  19   7      104.99      111.64     43.29 o 
 -17  19   7       24.55      -17.05     30.45 o 
 -16  19   7       61.64       59.89     36.28 o 
 -15  19   7        4.50       -9.99     29.07 o 
 -14  19   7       19.77       22.70     31.27 o 
 -13  19   7      124.49      169.52     37.13 o 
 -12  19   7        4.02       -6.37     26.20 o 
 -11  19   7      169.75      185.50     30.23 o 
 -10  19   7        0.03      -23.57     23.57 o 
  -9  19   7        6.96      -13.55     20.90 o 
  -8  19   7        0.04       -1.03     25.26 o 
  -7  19   7       44.22       35.88     27.74 o 
  -6  19   7       30.88       16.92     26.23 o 
  -5  19   7      346.63      418.02     42.84 o 
  -4  19   7       13.28      -23.41     23.41 o 
  -3  19   7      226.11      288.12     38.99 o 
  -2  19   7        0.01       21.49     27.32 o 
  -1  19   7       18.33      -12.37     71.33 o 
 -16  20   7      214.64      262.84     45.41 o 
 -15  20   7      100.43       58.76     35.30 o 
 -14  20   7        5.69       -5.33     32.22 o 
 -13  20   7       91.10       99.32     44.65 o 
 -12  20   7      253.11      280.32     42.96 o 
 -11  20   7       10.46      -18.37     30.11 o 
 -10  20   7        5.67        0.46     31.28 o 
  -9  20   7      152.37      188.92     35.23 o 
  -8  20   7       53.42       55.28     29.70 o 
  -7  20   7       80.08       59.69     30.16 o 
  -6  20   7       10.44       -9.63     26.59 o 
  -5  20   7        5.10       59.63     30.05 o 
  -4  20   7        1.55        7.10     30.59 o 
 -14  21   7        9.50       -0.62     48.11 o 
 -13  21   7       25.72       50.65     36.70 o 
 -12  21   7      186.07      197.12     47.09 o 
 -11  21   7       20.25      -32.52     32.52 o 
 -10  21   7      244.06      203.89     43.57 o 
  -9  21   7        0.00      -31.22     31.22 o 
  -8  21   7       54.24       23.20     37.83 o 
  -7  21   7      121.73      277.00     59.23 o 
   0   0   8    36555.80    37474.23    460.38 o 
   0   1   8      192.82      146.41      4.83 o 
  -1   2   8      605.23      714.53      9.52 o 
   0   2   8     5571.56     5156.86     36.86 o 
  -2   3   8    12536.23    12196.66     80.19 o 
  -1   3   8     1276.40     1489.33     12.87 o 
   0   3   8     2533.38     2687.92     18.31 o 
  -3   4   8     4791.28     4649.40     36.47 o 
  -2   4   8     2435.88     2593.49     16.93 o 
  -1   4   8     9888.91     9946.95     60.59 o 
   0   4   8      149.99       91.55      4.99 o 
  -4   5   8     7101.08     7038.65     51.48 o 
  -3   5   8     1887.14     2097.32     14.03 o 
  -2   5   8     1454.43     1386.25     16.38 o 
  -1   5   8      340.13      377.22      9.57 o 
   0   5   8       82.52       46.69      5.08 o 
  -5   6   8      238.59      247.87      7.97 o 
  -4   6   8      942.45      827.89     12.79 o 
  -3   6   8      729.75      602.30      9.42 o 
  -2   6   8      641.90      511.78     12.39 o 
  -1   6   8    12113.58    13189.47     93.54 o 
   0   6   8      260.35      322.73      8.69 o 
  -6   7   8       82.57       71.19      6.74 o 
  -5   7   8     1232.48     1331.80     18.70 o 
  -4   7   8     5309.11     5198.38     62.85 o 
  -3   7   8       54.26       44.45      6.23 o 
  -2   7   8     2533.74     2487.05     31.45 o 
  -1   7   8      879.66      921.89     14.61 o 
   0   7   8        5.51       -6.04      6.04 o 
  -7   8   8      321.45      252.45     11.43 o 
  -6   8   8     2411.04     2374.91     24.82 o 
  -5   8   8      766.33      854.49     17.44 o 
  -4   8   8     2798.90     2972.64     26.26 o 
  -3   8   8      696.70      702.81     15.78 o 
  -2   8   8        4.42       -4.76      6.86 o 
  -1   8   8     1686.45     1686.74     22.49 o 
   0   8   8     2846.10     2850.31     30.95 o 
  -8   9   8     1223.93     1209.63     20.54 o 
  -7   9   8     2411.33     2172.56     24.05 o 
  -6   9   8      479.15      523.29     12.13 o 
  -5   9   8     1288.29     1216.86     19.86 o 
  -4   9   8      457.98      423.57     12.80 o 
  -3   9   8     4928.67     4783.90     44.87 o 
  -2   9   8      185.15      194.30     11.23 o 
  -1   9   8      665.92      654.78     18.57 o 
   0   9   8      683.89      614.99     18.41 o 
  -9  10   8      521.94      499.02     17.69 o 
  -8  10   8        4.64       -7.49      7.49 o 
  -7  10   8      446.98      444.71     13.58 o 
  -6  10   8     5227.93     5150.99     42.73 o 
  -5  10   8      489.69      497.75     16.69 o 
  -4  10   8       28.44       -0.80      8.86 o 
  -3  10   8      289.82      309.95     14.48 o 
  -2  10   8      242.28      169.26     13.19 o 
  -1  10   8      738.19      749.16     21.04 o 
   0  10   8     1819.78     1740.18     29.93 o 
 -10  11   8     3617.76     3592.04     43.52 o 
  -9  11   8      140.92       85.43     11.38 o 
  -8  11   8     1358.41     1393.25     23.98 o 
  -7  11   8     3384.41     3385.76     32.47 o 
  -6  11   8       21.91        0.42      9.07 o 
  -5  11   8     1079.42     1074.26     23.77 o 
  -4  11   8     1610.53     1526.13     27.21 o 
  -3  11   8      167.88      180.67     14.38 o 
  -2  11   8     1617.10     1519.90     28.50 o 
  -1  11   8      331.71      347.28     17.92 o 
   0  11   8     1533.03     1526.96     30.21 o 
 -11  12   8       68.46       46.17     11.42 o 
 -10  12   8      531.98      570.23     18.70 o 
  -9  12   8        1.59       -8.98      8.98 o 
  -8  12   8      485.81      513.09     17.71 o 
  -7  12   8     1785.30     1829.03     26.87 o 
  -6  12   8       94.74       64.72     11.80 o 
  -5  12   8     3961.23     3839.85     42.16 o 
  -4  12   8      276.71      257.36     16.94 o 
  -3  12   8       69.80       49.89     12.80 o 
  -2  12   8     2637.38     2534.66     37.34 o 
  -1  12   8      223.09      163.01     16.11 o 
   0  12   8      145.09      120.10     13.01 o 
 -12  13   8      334.01      329.62     17.24 o 
 -11  13   8      532.12      510.36     19.27 o 
 -10  13   8      989.93      981.62     23.12 o 
  -9  13   8       52.09       19.01     11.15 o 
  -8  13   8      161.28      160.84     13.72 o 
  -7  13   8      721.84      663.37     20.00 o 
  -6  13   8     1935.13     1991.24     30.35 o 
  -5  13   8      564.06      538.24     21.65 o 
  -4  13   8      388.48      328.52     18.53 o 
  -3  13   8      313.76      309.96     18.60 o 
  -2  13   8      242.01      251.67     18.08 o 
  -1  13   8       68.09       43.74     14.14 o 
   0  13   8      192.23      180.97     15.04 o 
 -13  14   8       12.52      -13.13     13.13 o 
 -12  14   8       42.87       42.89     13.52 o 
 -11  14   8      487.44      501.30     21.72 o 
 -10  14   8        0.88      -10.76     10.76 o 
  -9  14   8     2757.91     2721.36     36.68 o 
  -8  14   8       26.16       -0.78     11.67 o 
  -7  14   8      852.31      810.71     22.29 o 
  -6  14   8        0.76      -11.56     11.56 o 
  -5  14   8      716.19      716.32     25.35 o 
  -4  14   8        1.41      -12.38     12.38 o 
  -3  14   8        0.21      -12.13     12.13 o 
  -2  14   8       21.12        2.20     13.31 o 
  -1  14   8      907.09      905.66     35.67 o 
   0  14   8        0.56      -14.07     14.07 o 
 -14  15   8      192.83      235.83     29.12 o 
 -13  15   8       77.47       83.83     21.82 o 
 -12  15   8     1205.12     1304.96     43.18 o 
 -11  15   8      368.17      347.09     22.43 o 
 -10  15   8       54.55       52.12     14.32 o 
  -9  15   8        9.61        2.43     12.64 o 
  -8  15   8       13.96      -12.40     12.40 o 
  -7  15   8        0.85       -8.90     12.45 o 
  -6  15   8      741.55      826.39     25.94 o 
  -5  15   8      873.70      824.77     30.65 o 
  -4  15   8     1344.60     1300.57     38.36 o 
  -3  15   8      414.09      426.36     30.44 o 
  -2  15   8      100.85       66.67     22.37 o 
  -1  15   8        0.06      -21.15     21.15 o 
   0  15   8      136.31      154.22     28.12 o 
 -15  16   8      135.53       93.39     35.91 o 
 -14  16   8      148.06      139.45     25.77 o 
 -13  16   8       20.32       14.50     19.73 o 
 -12  16   8       57.82       50.86     21.32 o 
 -11  16   8       41.64       31.06     21.00 o 
 -10  16   8      158.25      164.53     24.02 o 
  -9  16   8      236.25      238.69     26.02 o 
  -8  16   8      673.78      688.38     35.47 o 
  -7  16   8      841.08      925.65     35.76 o 
  -6  16   8      462.78      431.83     27.12 o 
  -5  16   8        7.31      -18.80     19.22 o 
  -4  16   8        1.70      -22.25     22.25 o 
  -3  16   8        6.64      -21.04     21.04 o 
  -2  16   8        3.60      -19.96     24.66 o 
  -1  16   8      240.16      240.52     34.01 o 
   0  16   8      408.20      525.29     42.77 o 
 -16  17   8      128.50      133.60     30.62 o 
 -15  17   8       13.53        1.13     23.57 o 
 -14  17   8       91.93      102.29     27.31 o 
 -13  17   8      274.93      270.20     31.85 o 
 -12  17   8        1.08       12.19     22.87 o 
 -11  17   8      818.90      778.88     40.10 o 
 -10  17   8       43.78       12.30     21.09 o 
  -9  17   8       32.57        2.26     19.74 o 
  -8  17   8      151.62      151.80     25.13 o 
  -7  17   8      152.19      110.24     24.62 o 
  -6  17   8       15.08      -13.69     21.33 o 
  -5  17   8      107.71       86.68     28.57 o 
  -4  17   8       94.07      107.46     29.92 o 
  -3  17   8      430.25      416.61     39.73 o 
  -2  17   8      187.08      169.34     32.95 o 
  -1  17   8      164.60      234.09     35.50 o 
   0  17   8       21.33       42.49     37.03 o 
 -17  18   8        5.88       -9.48     24.70 o 
 -16  18   8       31.33       -8.97     26.54 o 
 -15  18   8        9.46       -4.49     26.01 o 
 -14  18   8      166.82      149.22     33.45 o 
 -13  18   8        6.92       -4.54     23.75 o 
 -12  18   8       10.15      -21.15     21.15 o 
 -11  18   8      144.47      103.12     25.92 o 
 -10  18   8       12.11      -14.15     19.66 o 
  -9  18   8      207.70      199.90     33.84 o 
  -8  18   8       73.06       70.81     25.14 o 
  -7  18   8        5.27      -21.30     21.30 o 
  -6  18   8      341.30      353.03     37.85 o 
  -5  18   8       21.59        8.33     25.40 o 
  -4  18   8        1.58       -6.79     24.71 o 
  -3  18   8        2.08      -10.50     24.25 o 
  -2  18   8       35.71       58.74     28.53 o 
  -1  18   8       36.55       30.98     27.84 o 
   0  18   8      176.63      253.69     40.92 o 
 -17  19   8        0.97       10.69     42.17 o 
 -16  19   8       72.51       73.25     36.47 o 
 -15  19   8      325.69      372.67     47.38 o 
 -14  19   8       26.29       -2.53     30.80 o 
 -13  19   8      187.21      207.78     41.35 o 
 -12  19   8        2.46       33.50     25.69 o 
 -11  19   8       69.97       48.28     25.00 o 
 -10  19   8       22.55        0.13     26.36 o 
  -9  19   8       44.60       12.03     23.77 o 
  -8  19   8        0.33      -23.66     23.66 o 
  -7  19   8       49.00       43.28     27.17 o 
  -6  19   8        1.73      -23.77     23.77 o 
  -5  19   8        4.90       -2.64     28.31 o 
  -4  19   8       58.62       34.39     27.81 o 
  -3  19   8       60.18       56.98     30.32 o 
  -2  19   8       36.72       51.59     41.03 o 
 -15  20   8        7.11       41.18     34.31 o 
 -14  20   8        0.74        4.76     30.52 o 
 -13  20   8        0.18       -6.73     31.22 o 
 -12  20   8       17.56        1.09     31.82 o 
 -11  20   8       15.05      -10.55     27.09 o 
 -10  20   8      252.53      317.24     35.69 o 
  -9  20   8        8.17       -6.71     27.31 o 
  -8  20   8      127.79      102.97     31.15 o 
  -7  20   8        2.38      -23.81     23.81 o 
  -6  20   8       63.35       66.58     30.20 o 
  -5  20   8      109.34       87.74     46.91 o 
 -11  21   8       37.07        7.10     60.31 o 
 -10  21   8       39.46       34.39     62.60 o 
   0   1   9     8388.78     8758.59     77.39 o 
  -1   2   9     8334.05     8323.43     91.89 o 
   0   2   9     5330.77     5472.20     40.21 o 
  -2   3   9       45.64       50.57      4.87 o 
  -1   3   9     1500.06     1447.44     18.03 o 
   0   3   9     4276.19     4239.41     32.95 o 
  -3   4   9      264.82      282.19      8.06 o 
  -2   4   9     2203.12     2150.29     19.85 o 
  -1   4   9     7564.62     7532.99     51.54 o 
   0   4   9        0.87       -5.14      5.14 o 
  -4   5   9     3271.82     3164.66     26.53 o 
  -3   5   9     1817.43     1640.07     16.03 o 
  -2   5   9     1502.73     1517.24     20.17 o 
  -1   5   9       38.61       45.88      5.49 o 
   0   5   9     3281.11     3198.64     27.65 o 
  -5   6   9      497.62      445.51     10.28 o 
  -4   6   9        9.42       10.57      4.72 o 
  -3   6   9     2508.02     2534.89     28.31 o 
  -2   6   9     1996.99     2061.65     47.69 o 
  -1   6   9      271.33      276.86     10.66 o 
   0   6   9     1536.84     1453.38     19.18 o 
  -6   7   9     3978.62     3813.78     42.05 o 
  -5   7   9      968.21      934.15     15.91 o 
  -4   7   9       40.47       33.00      6.96 o 
  -3   7   9     5679.52     5919.65     52.72 o 
  -2   7   9     3126.01     3051.98     24.35 o 
  -1   7   9     3965.95     4032.36     41.59 o 
   0   7   9       39.35       14.71      8.47 o 
  -7   8   9      186.87      193.60     11.53 o 
  -6   8   9     1053.98      948.70     19.36 o 
  -5   8   9      178.98      217.14     11.48 o 
  -4   8   9       13.52        5.77      8.12 o 
  -3   8   9      114.01       93.20      8.73 o 
  -2   8   9        3.15       -6.92      7.18 o 
  -1   8   9      963.87      921.27     18.87 o 
   0   8   9      391.87      439.70     14.62 o 
  -8   9   9      176.50      148.85     11.19 o 
  -7   9   9        2.64       -8.00      8.00 o 
  -6   9   9     1342.82     1342.49     22.71 o 
  -5   9   9     5395.30     5375.49     63.92 o 
  -4   9   9     2589.61     2562.36     38.15 o 
  -3   9   9        1.21       -7.92      7.92 o 
  -2   9   9      486.29      464.92     15.83 o 
  -1   9   9      469.14      456.62     16.30 o 
   0   9   9      233.64      213.06     13.43 o 
  -9  10   9      721.57      664.54     19.63 o 
  -8  10   9     2294.95     2305.27     29.45 o 
  -7  10   9      210.90      198.97     13.39 o 
  -6  10   9      253.22      280.36     14.55 o 
  -5  10   9     1367.71     1316.76     23.42 o 
  -4  10   9      698.25      687.22     18.72 o 
  -3  10   9       13.20        1.02      9.47 o 
  -2  10   9     1279.25     1317.81     26.75 o 
  -1  10   9      279.02      301.69     16.08 o 
   0  10   9     4600.17     4409.93     44.59 o 
 -10  11   9       33.24        1.85     11.63 o 
  -9  11   9       22.08       -9.82      9.82 o 
  -8  11   9       47.02       30.67     10.43 o 
  -7  11   9       37.49       12.48      9.56 o 
  -6  11   9       88.87       99.66     11.96 o 
  -5  11   9     5420.00     5351.48     53.00 o 
  -4  11   9     2105.81     1967.00     32.58 o 
  -3  11   9     3259.25     3223.08     39.04 o 
  -2  11   9      230.29      208.51     15.96 o 
  -1  11   9      215.59      170.86     15.31 o 
   0  11   9      143.44      149.04     14.59 o 
 -11  12   9      563.20      510.70     20.89 o 
 -10  12   9     1758.66     1701.27     31.23 o 
  -9  12   9     1422.71     1404.17     26.91 o 
  -8  12   9     1357.48     1361.24     23.54 o 
  -7  12   9     2907.00     2811.26     34.00 o 
  -6  12   9      238.77      218.79     15.92 o 
  -5  12   9       17.21        7.96     11.72 o 
  -4  12   9       33.42       29.95     12.28 o 
  -3  12   9        1.41      -11.44     11.44 o 
  -2  12   9       90.11       98.46     14.03 o 
  -1  12   9      406.74      328.50     18.70 o 
   0  12   9      354.72      310.13     18.53 o 
 -12  13   9      121.00       95.25     16.39 o 
 -11  13   9       10.18      -10.46     11.33 o 
 -10  13   9      103.78       97.84     12.44 o 
  -9  13   9      159.61      108.92     12.28 o 
  -8  13   9      140.60      155.85     13.00 o 
  -7  13   9      377.62      421.59     18.38 o 
  -6  13   9       29.32       21.76     12.61 o 
  -5  13   9        8.81      -12.14     12.53 o 
  -4  13   9     3238.09     3291.17     43.18 o 
  -3  13   9       37.02        4.54     13.49 o 
  -2  13   9     1373.79     1442.56     31.27 o 
  -1  13   9      141.36       95.01     16.99 o 
   0  13   9       98.75       51.31     17.23 o 
 -13  14   9        2.51      -14.55     17.40 o 
 -12  14   9      655.21      709.49     32.85 o 
 -11  14   9      934.96      966.09     26.98 o 
 -10  14   9      135.40      140.47     13.94 o 
  -9  14   9        2.04      -10.32     10.32 o 
  -8  14   9      483.64      475.37     18.30 o 
  -7  14   9     1488.49     1517.11     29.76 o 
  -6  14   9      495.50      479.30     22.99 o 
  -5  14   9       35.30       11.38     13.64 o 
  -4  14   9       63.90       50.52     15.73 o 
  -3  14   9      686.56      685.34     32.06 o 
  -2  14   9        9.23      -16.09     16.09 o 
  -1  14   9        4.50      -15.43     15.43 o 
   0  14   9        1.39      -16.24     16.24 o 
 -14  15   9      433.10      463.61     33.73 o 
 -13  15   9      242.41      252.64     28.24 o 
 -12  15   9       30.32       36.48     22.11 o 
 -11  15   9      558.75      573.89     37.41 o 
 -10  15   9       18.78        2.16     17.63 o 
  -9  15   9      819.53      771.60     30.49 o 
  -8  15   9      216.71      229.06     21.25 o 
  -7  15   9      218.52      238.58     25.87 o 
  -6  15   9     1859.93     1864.58     49.51 o 
  -5  15   9       14.39       13.94     18.78 o 
  -4  15   9       83.83       60.79     19.10 o 
  -3  15   9       61.65       19.21     18.77 o 
  -2  15   9      171.99      142.55     26.10 o 
  -1  15   9      228.74      218.88     28.19 o 
   0  15   9       17.73       29.40     21.03 o 
 -15  16   9       75.40       68.92     25.21 o 
 -14  16   9        8.76       -5.38     21.31 o 
 -13  16   9       14.51       -5.47     20.44 o 
 -12  16   9       22.75       -2.37     19.86 o 
 -11  16   9      447.37      476.02     36.06 o 
 -10  16   9       27.98        0.98     19.80 o 
  -9  16   9      402.24      441.13     32.35 o 
  -8  16   9       56.53       51.08     16.75 o 
  -7  16   9        0.38       -0.25     20.29 o 
  -6  16   9      714.81      724.99     38.24 o 
  -5  16   9        8.62      -18.66     18.66 o 
  -4  16   9      171.43      159.36     25.39 o 
  -3  16   9      265.40      265.30     31.57 o 
  -2  16   9        0.26        4.32     21.18 o 
  -1  16   9      308.32      362.78     36.69 o 
   0  16   9        0.12       25.63     26.00 o 
 -16  17   9       13.76      -24.79     24.79 o 
 -15  17   9       14.83      -12.38     23.77 o 
 -14  17   9      537.79      660.24     43.52 o 
 -13  17   9      123.29      175.79     28.98 o 
 -12  17   9      536.87      645.99     42.23 o 
 -11  17   9       62.44       46.92     24.27 o 
 -10  17   9       48.92       26.94     20.22 o 
  -9  17   9        4.86      -11.93     18.38 o 
  -8  17   9       39.69        3.32     19.85 o 
  -7  17   9       25.89        0.64     19.51 o 
  -6  17   9       46.18       42.18     21.44 o 
  -5  17   9      176.37      153.29     30.25 o 
  -4  17   9       77.59       79.91     27.35 o 
  -3  17   9       16.14       -4.45     23.78 o 
  -2  17   9        1.03      -23.97     23.97 o 
  -1  17   9      570.65      673.54     45.51 o 
   0  17   9      111.75       91.04     30.06 o 
 -17  18   9       28.00       58.55     36.95 o 
 -16  18   9      172.19      162.00     40.30 o 
 -15  18   9        0.15       -7.30     26.48 o 
 -14  18   9        3.34        8.97     30.83 o 
 -13  18   9        8.17       -7.95     23.67 o 
 -12  18   9       41.17       66.10     25.91 o 
 -11  18   9       43.48       -0.24     23.30 o 
 -10  18   9      184.49      202.49     28.02 o 
  -9  18   9       29.51        3.45     24.33 o 
  -8  18   9      333.85      314.80     40.49 o 
  -7  18   9       40.32       16.16     23.09 o 
  -6  18   9        4.10       -5.18     23.75 o 
  -5  18   9       49.61       15.49     25.93 o 
  -4  18   9       42.67       53.68     27.79 o 
  -3  18   9       52.64       27.62     27.26 o 
  -2  18   9        1.53      -24.83     24.83 o 
  -1  18   9       94.34       51.78     40.28 o 
 -15  19   9        2.07       19.95     47.36 o 
 -14  19   9       55.00       41.38     47.38 o 
 -13  19   9       72.54       90.30     28.34 o 
 -12  19   9        1.17       -4.86     23.33 o 
 -11  19   9       76.46       76.73     28.22 o 
 -10  19   9        2.98      -21.43     21.43 o 
  -9  19   9       25.41       -0.35     24.17 o 
  -8  19   9        0.52       -8.93     25.50 o 
  -7  19   9       45.28       47.40     27.46 o 
  -6  19   9       13.37        0.27     26.68 o 
  -5  19   9      168.14      150.05     33.45 o 
  -4  19   9        2.46      -13.94     25.87 o 
 -13  20   9      110.97      166.11     77.14 o 
 -12  20   9      141.60      130.74     41.76 o 
 -11  20   9        1.48      -11.59     23.86 o 
 -10  20   9       10.69       24.41     25.01 o 
  -9  20   9       87.83       63.27     31.44 o 
  -8  20   9       52.92      118.06     39.35 o 
  -7  20   9       41.16       -0.21     31.04 o 
   0   0  10    58946.83    61415.25    895.75 o 
   0   1  10      731.96      743.98     20.03 o 
  -1   2  10      262.58      221.66      7.68 o 
   0   2  10     4799.79     5099.47     32.57 o 
  -2   3  10     5287.50     5081.19     45.79 o 
  -1   3  10       36.19       35.22      6.70 o 
   0   3  10      266.27      315.59     10.57 o 
  -3   4  10     2881.28     2825.25     31.81 o 
  -2   4  10      950.69      980.83     17.26 o 
  -1   4  10     2821.05     3019.28     27.13 o 
   0   4  10      162.90      171.12      9.86 o 
  -4   5  10     3426.08     3461.92     47.10 o 
  -3   5  10     1983.47     1826.89     19.20 o 
  -2   5  10      168.10      168.97      9.78 o 
  -1   5  10        2.23        1.20      8.08 o 
   0   5  10      437.10      467.37     15.73 o 
  -5   6  10      672.12      632.22     13.19 o 
  -4   6  10      245.94      247.93      9.30 o 
  -3   6  10      106.53      132.97      9.38 o 
  -2   6  10      629.17      738.33     15.40 o 
  -1   6  10     6489.19     5929.43     64.65 o 
   0   6  10       47.12       14.92      7.43 o 
  -6   7  10      233.19      232.58     11.25 o 
  -5   7  10     1733.39     1617.54     20.71 o 
  -4   7  10     1991.34     2035.00     24.60 o 
  -3   7  10       68.83       38.20      8.28 o 
  -2   7  10     3614.01     3461.36     36.87 o 
  -1   7  10      982.89      901.75     18.62 o 
   0   7  10      147.63      163.03     10.73 o 
  -7   8  10      732.89      718.39     18.47 o 
  -6   8  10     1005.45      947.65     19.25 o 
  -5   8  10      171.25      166.73     11.02 o 
  -4   8  10     1551.37     1503.12     27.97 o 
  -3   8  10      278.36      280.44     13.06 o 
  -2   8  10       26.71       17.57      9.81 o 
  -1   8  10      667.34      675.46     17.35 o 
   0   8  10      941.97      887.14     20.34 o 
  -8   9  10      331.71      333.15     15.54 o 
  -7   9  10     1449.99     1473.00     25.15 o 
  -6   9  10        1.37       -8.27      8.27 o 
  -5   9  10     1185.07     1236.74     24.18 o 
  -4   9  10      200.31      233.25     14.13 o 
  -3   9  10     3673.59     3571.44     39.94 o 
  -2   9  10       70.60       34.04      9.60 o 
  -1   9  10      408.05      354.38     14.97 o 
   0   9  10      484.03      457.93     18.45 o 
  -9  10  10       25.66       -0.64     10.89 o 
  -8  10  10      474.39      472.38     18.05 o 
  -7  10  10      149.14      159.44     13.52 o 
  -6  10  10     2344.83     2334.03     31.04 o 
  -5  10  10      846.02      786.92     21.70 o 
  -4  10  10      754.72      721.09     21.54 o 
  -3  10  10      249.47      280.77     14.60 o 
  -2  10  10      752.04      717.84     20.34 o 
  -1  10  10     1153.23     1074.84     23.67 o 
   0  10  10      232.73      231.26     15.01 o 
 -10  11  10     1904.69     1900.83     30.83 o 
  -9  11  10      431.85      391.47     18.26 o 
  -8  11  10      152.25      128.99     14.04 o 
  -7  11  10     2221.33     2221.75     33.13 o 
  -6  11  10       55.08       26.13     12.24 o 
  -5  11  10      955.31      933.40     24.61 o 
  -4  11  10     1740.78     1712.25     28.19 o 
  -3  11  10      159.09      167.42     14.88 o 
  -2  11  10     2347.34     2302.23     33.71 o 
  -1  11  10      156.99      166.46     15.06 o 
   0  11  10      939.63      906.73     24.48 o 
 -11  12  10        0.90      -10.93     10.93 o 
 -10  12  10      511.19      557.93     20.15 o 
  -9  12  10        0.29      -10.81     10.81 o 
  -8  12  10      269.90      267.57     16.49 o 
  -7  12  10      511.70      552.13     20.33 o 
  -6  12  10       54.60       50.83     12.04 o 
  -5  12  10     2261.46     2142.30     32.35 o 
  -4  12  10      688.29      699.94     22.92 o 
  -3  12  10       35.16       10.85     12.44 o 
  -2  12  10     1098.36     1122.59     26.90 o 
  -1  12  10      222.23      225.77     17.29 o 
   0  12  10        4.88      -11.97     11.97 o 
 -12  13  10      394.47      368.48     25.45 o 
 -11  13  10      271.34      265.41     18.93 o 
 -10  13  10      544.19      541.65     22.55 o 
  -9  13  10       43.54       11.90     12.20 o 
  -8  13  10       98.05       63.93     13.81 o 
  -7  13  10      505.86      509.35     18.85 o 
  -6  13  10     1351.74     1384.10     28.51 o 
  -5  13  10      821.75      893.34     25.61 o 
  -4  13  10      433.09      402.06     19.92 o 
  -3  13  10      236.15      219.49     18.41 o 
  -2  13  10      266.87      263.18     22.45 o 
  -1  13  10       50.97        7.96     16.32 o 
   0  13  10      122.21       97.74     20.57 o 
 -13  14  10        1.21      -11.35     17.95 o 
 -12  14  10       74.65       62.55     19.07 o 
 -11  14  10      453.76      496.16     24.41 o 
 -10  14  10       42.61       45.72     14.55 o 
  -9  14  10     1430.50     1436.01     38.70 o 
  -8  14  10       21.59       -6.14     13.43 o 
  -7  14  10      717.85      690.70     25.96 o 
  -6  14  10       14.74      -12.19     14.33 o 
  -5  14  10      402.11      400.09     25.89 o 
  -4  14  10       35.44       18.19     16.95 o 
  -3  14  10       63.24       48.65     18.62 o 
  -2  14  10      180.96      162.82     22.71 o 
  -1  14  10      398.11      420.87     29.50 o 
   0  14  10        4.47      -12.55     19.95 o 
 -14  15  10        8.73       -7.36     20.00 o 
 -13  15  10       26.82       20.81     21.17 o 
 -12  15  10      993.11      988.13     42.29 o 
 -11  15  10      160.66      155.43     26.46 o 
 -10  15  10      218.31      245.13     28.55 o 
  -9  15  10        8.74      -11.15     16.26 o 
  -8  15  10       19.08       -9.37     17.10 o 
  -7  15  10       37.85       14.50     19.93 o 
  -6  15  10      492.06      565.24     31.20 o 
  -5  15  10      396.33      381.77     27.57 o 
  -4  15  10      636.68      630.29     39.38 o 
  -3  15  10      236.35      244.29     25.85 o 
  -2  15  10        7.05       -9.11     17.92 o 
  -1  15  10        0.54       -0.37     19.52 o 
   0  15  10      166.09      196.04     28.57 o 
 -15  16  10       65.63       56.43     25.56 o 
 -14  16  10      206.19      238.73     30.34 o 
 -13  16  10       36.68       26.80     24.27 o 
 -12  16  10      148.72      201.07     31.70 o 
 -11  16  10       71.62       49.72     23.42 o 
 -10  16  10       99.57      100.98     23.42 o 
  -9  16  10       67.87       38.98     21.00 o 
  -8  16  10      203.33      178.86     26.05 o 
  -7  16  10      555.24      572.19     35.56 o 
  -6  16  10       36.36       40.47     20.22 o 
  -5  16  10       40.60        0.29     18.68 o 
  -4  16  10       14.94      -14.29     17.43 o 
  -3  16  10        0.60      -20.89     20.89 o 
  -2  16  10        1.21      -15.34     19.22 o 
  -1  16  10      238.82      312.11     35.37 o 
   0  16  10      376.44      324.96     35.71 o 
 -16  17  10      106.02      113.15     30.46 o 
 -15  17  10        3.02       -5.60     22.91 o 
 -14  17  10       76.82      116.37     28.19 o 
 -13  17  10      177.49      148.07     29.39 o 
 -12  17  10       34.99       56.17     24.86 o 
 -11  17  10      540.22      576.29     42.45 o 
 -10  17  10        4.33      -15.22     20.32 o 
  -9  17  10        2.27      -16.80     19.60 o 
  -8  17  10       62.38       55.06     22.23 o 
  -7  17  10      169.24      183.09     27.21 o 
  -6  17  10       23.33       14.08     20.18 o 
  -5  17  10       24.79       42.20     23.01 o 
  -4  17  10       50.16       32.90     25.75 o 
  -3  17  10      283.52      278.81     35.16 o 
  -2  17  10      107.38      124.84     29.87 o 
  -1  17  10      175.89      193.12     31.73 o 
   0  17  10       11.27      -33.42     43.06 o 
 -16  18  10       50.01       94.09    114.78 o 
 -15  18  10        6.39        6.41     26.80 o 
 -14  18  10       64.35       89.46     27.54 o 
 -13  18  10        0.09       -0.94     23.70 o 
 -12  18  10        9.54      -14.40     21.77 o 
 -11  18  10      126.93      132.91     28.63 o 
 -10  18  10       19.52       17.31     21.01 o 
  -9  18  10      131.79      122.78     25.72 o 
  -8  18  10       66.10       34.06     22.99 o 
  -7  18  10       12.13       10.02     23.00 o 
  -6  18  10      317.89      350.72     38.16 o 
  -5  18  10        7.01        5.36     25.75 o 
  -4  18  10       12.67      -21.67     23.79 o 
  -3  18  10        1.30      -24.39     24.39 o 
  -2  18  10       11.06      -32.55    101.39 o 
 -14  19  10        3.50       38.24     44.72 o 
 -13  19  10      172.78      195.52     42.63 o 
 -12  19  10        9.39        9.41     24.26 o 
 -11  19  10       86.12       98.10     26.65 o 
 -10  19  10        7.06      -11.60     22.16 o 
  -9  19  10       73.00       71.17     27.81 o 
  -8  19  10        0.18      -19.22     22.32 o 
  -7  19  10        9.32      -27.27     30.31 o 
  -6  19  10        4.77        6.32     32.95 o 
  -5  19  10        1.01       33.74     56.31 o 
   0   1  11     8322.44     8559.62     54.35 o 
  -1   2  11     1113.95     1080.35     19.12 o 
   0   2  11     2786.69     2713.55     34.60 o 
  -2   3  11       24.70       17.45      6.33 o 
  -1   3  11      236.74      304.56     11.55 o 
   0   3  11     1773.68     1830.19     22.87 o 
  -3   4  11       54.78       56.23      8.64 o 
  -2   4  11      760.54      713.37     14.88 o 
  -1   4  11     1302.61     1304.47     21.98 o 
   0   4  11     1036.70     1070.97     20.92 o 
  -4   5  11     4240.66     4133.20     52.62 o 
  -3   5  11      764.65      726.08     13.94 o 
  -2   5  11     2024.83     1942.52     27.53 o 
  -1   5  11       59.15       45.91      9.87 o 
   0   5  11     1087.95     1077.98     21.89 o 
  -5   6  11       50.32       45.68      8.49 o 
  -4   6  11        1.30       -7.28      7.28 o 
  -3   6  11      125.54      171.60      9.94 o 
  -2   6  11     1108.03     1081.94     24.13 o 
  -1   6  11       81.81       71.16     11.37 o 
   0   6  11     1588.21     1468.57     23.25 o 
  -6   7  11     1772.60     1752.32     37.84 o 
  -5   7  11       21.09       12.23      9.33 o 
  -4   7  11       90.25      112.81     11.75 o 
  -3   7  11     3008.81     2879.51     33.18 o 
  -2   7  11     1621.83     1535.79     23.30 o 
  -1   7  11     1923.61     1746.50     28.10 o 
   0   7  11       21.32       -5.37      8.96 o 
  -7   8  11       86.16      109.24     11.86 o 
  -6   8  11     2865.08     2776.46     43.17 o 
  -5   8  11        1.06       -9.53      9.53 o 
  -4   8  11        7.79        1.10      8.85 o 
  -3   8  11       26.66       23.23      9.71 o 
  -2   8  11      602.13      580.04     18.47 o 
  -1   8  11      986.33      926.86     22.22 o 
   0   8  11       35.33       16.76     10.77 o 
  -8   9  11      330.47      281.90     14.43 o 
  -7   9  11      185.98      225.34     13.16 o 
  -6   9  11      588.69      553.50     17.70 o 
  -5   9  11     3554.83     3501.39     35.73 o 
  -4   9  11        1.32       -9.66      9.66 o 
  -3   9  11        1.81       -9.89      9.89 o 
  -2   9  11      101.91       81.86     12.69 o 
  -1   9  11      452.67      470.50     19.54 o 
   0   9  11      288.84      256.76     15.49 o 
  -9  10  11      119.51       80.09     13.15 o 
  -8  10  11      519.30      520.12     18.64 o 
  -7  10  11       51.10       31.95     10.60 o 
  -6  10  11      279.33      317.45     15.00 o 
  -5  10  11      137.78      184.04     13.86 o 
  -4  10  11       11.10       -3.44     10.20 o 
  -3  10  11        2.96       -9.51      9.51 o 
  -2  10  11     2433.58     2414.58     37.05 o 
  -1  10  11       14.94      -11.10     11.10 o 
   0  10  11     2418.85     2357.36     35.45 o 
 -10  11  11       18.51       -8.84     11.83 o 
  -9  11  11       24.47        3.71     11.79 o 
  -8  11  11       42.26       27.89     11.40 o 
  -7  11  11       29.52       13.53     11.01 o 
  -6  11  11      100.66       88.84     12.70 o 
  -5  11  11     3017.72     2964.48     39.74 o 
  -4  11  11     1301.18     1209.92     31.58 o 
  -3  11  11     1495.87     1490.63     29.31 o 
  -2  11  11        0.46       -9.94      9.94 o 
  -1  11  11       11.70       -8.35     10.38 o 
   0  11  11      747.02      749.14     26.39 o 
 -11  12  11      268.26      268.95     22.86 o 
 -10  12  11      400.77      411.51     25.79 o 
  -9  12  11      806.32      761.01     26.83 o 
  -8  12  11      726.86      735.14     23.71 o 
  -7  12  11     1921.96     1889.08     32.49 o 
  -6  12  11       35.54       -0.23     12.10 o 
  -5  12  11       64.30       53.40     14.18 o 
  -4  12  11       78.78       76.21     12.59 o 
  -3  12  11       18.04        0.43     11.65 o 
  -2  12  11        0.58      -11.05     11.05 o 
  -1  12  11       98.66      113.96     16.43 o 
   0  12  11      283.35      291.32     20.76 o 
 -12  13  11      131.76      119.57     20.52 o 
 -11  13  11        4.08       11.86     16.60 o 
 -10  13  11        1.25      -14.02     14.02 o 
  -9  13  11        0.16      -14.19     14.63 o 
  -8  13  11       51.18       46.33     16.66 o 
  -7  13  11      157.75      146.01     18.55 o 
  -6  13  11       24.24      -13.66     13.66 o 
  -5  13  11        9.64       -9.84     12.39 o 
  -4  13  11     1319.79     1303.87     32.30 o 
  -3  13  11       44.14       49.51     18.37 o 
  -2  13  11     1038.33     1038.47     44.84 o 
  -1  13  11       54.82       44.74     18.88 o 
   0  13  11      119.10      109.45     21.50 o 
 -13  14  11       33.84       39.74     18.31 o 
 -12  14  11      580.31      614.34     31.98 o 
 -11  14  11      712.57      763.68     32.88 o 
 -10  14  11      326.66      355.73     26.31 o 
  -9  14  11       64.29       47.02     17.64 o 
  -8  14  11      344.78      361.18     24.34 o 
  -7  14  11      220.40      225.19     21.51 o 
  -6  14  11      235.49      238.12     19.04 o 
  -5  14  11        4.09      -12.50     16.31 o 
  -4  14  11        1.04      -12.21     16.18 o 
  -3  14  11      125.94      140.54     21.01 o 
  -2  14  11       54.98       31.25     18.53 o 
  -1  14  11        9.57       -2.10     17.60 o 
   0  14  11        3.12        5.96     19.42 o 
 -14  15  11      405.56      428.15     33.67 o 
 -13  15  11       53.89       51.58     22.89 o 
 -12  15  11       25.70       22.32     22.31 o 
 -11  15  11      172.36      166.37     26.21 o 
 -10  15  11       35.53       26.39     19.07 o 
  -9  15  11      186.47      153.67     21.46 o 
  -8  15  11       32.04        0.64     16.56 o 
  -7  15  11      155.44      151.80     22.98 o 
  -6  15  11      589.27      650.20     33.86 o 
  -5  15  11       69.76       63.46     20.49 o 
  -4  15  11       32.28       34.00     19.70 o 
  -3  15  11       62.99       48.20     20.21 o 
  -2  15  11      168.65      185.30     24.56 o 
  -1  15  11      102.90       95.41     34.18 o 
   0  15  11        0.82       -9.30     21.22 o 
 -15  16  11       14.92       10.67     22.31 o 
 -14  16  11        1.52      -17.13     22.30 o 
 -13  16  11        1.45      -19.48     21.65 o 
 -12  16  11       25.10       -5.69     23.91 o 
 -11  16  11      505.40      548.68     38.58 o 
 -10  16  11       48.96       13.46     22.12 o 
  -9  16  11      223.44      248.64     28.03 o 
  -8  16  11       56.05       66.96     22.64 o 
  -7  16  11        1.23      -14.74     18.44 o 
  -6  16  11      600.03      633.40     35.50 o 
  -5  16  11       13.64       -8.81     18.91 o 
  -4  16  11      219.25      178.13     24.83 o 
  -3  16  11       94.75      110.49     28.82 o 
  -2  16  11        0.23       25.17     21.71 o 
  -1  16  11      238.10      239.60     34.71 o 
   0  16  11        0.17        0.98     25.09 o 
 -15  17  11       29.40       66.24     40.75 o 
 -14  17  11      240.86      250.84     32.38 o 
 -13  17  11       69.90       86.23     27.41 o 
 -12  17  11      353.46      447.72     37.18 o 
 -11  17  11       31.67       71.61     25.19 o 
 -10  17  11        0.08        8.74     22.98 o 
  -9  17  11       21.10       -0.45     22.49 o 
  -8  17  11       29.51      -20.14     20.14 o 
  -7  17  11        0.03      -14.56     20.24 o 
  -6  17  11       52.04       55.51     21.85 o 
  -5  17  11       52.71       38.10     22.05 o 
  -4  17  11       73.53       54.37     27.60 o 
  -3  17  11       29.80       61.74     25.76 o 
  -2  17  11       37.58       49.66     35.36 o 
 -14  18  11       29.05       43.76     41.84 o 
 -13  18  11        9.85      -29.79     31.65 o 
 -12  18  11       72.53       54.79     26.23 o 
 -11  18  11       75.93       55.36     26.24 o 
 -10  18  11      176.21      139.29     31.43 o 
  -9  18  11       70.80       69.46     24.89 o 
  -8  18  11      263.77      267.00     30.56 o 
  -7  18  11       79.42       82.32     24.45 o 
  -6  18  11        0.57      -21.79     21.79 o 
  -5  18  11       24.83        3.72     31.26 o 
   0   0  12    17113.57    16378.28    290.12 o 
   0   1  12      569.56      607.96     15.39 o 
  -1   2  12       72.67       58.85      7.90 o 
   0   2  12     1830.85     1789.19     21.38 o 
  -2   3  12     1781.65     1765.44     20.32 o 
  -1   3  12      277.58      283.55     13.80 o 
   0   3  12      369.13      368.70     14.81 o 
  -3   4  12      965.97      908.58     17.04 o 
  -2   4  12     1234.35     1176.80     22.73 o 
  -1   4  12     1439.44     1511.24     25.10 o 
   0   4  12      229.18      247.89     13.59 o 
  -4   5  12     1040.87     1024.92     22.94 o 
  -3   5  12     1292.19     1210.68     23.44 o 
  -2   5  12        6.29       -5.80      9.29 o 
  -1   5  12      164.93      171.69     13.24 o 
   0   5  12      368.18      398.01     17.29 o 
  -5   6  12      140.79      125.15     11.41 o 
  -4   6  12     1028.99      953.16     20.75 o 
  -3   6  12      959.01      914.30     23.47 o 
  -2   6  12      105.38      113.45     13.44 o 
  -1   6  12     4736.40     4659.06     54.32 o 
   0   6  12      118.92      105.95     14.12 o 
  -6   7  12     2418.12     2411.79     41.40 o 
  -5   7  12      916.06      890.21     23.26 o 
  -4   7  12     2030.62     1916.90     30.74 o 
  -3   7  12       13.91       -8.03      9.63 o 
  -2   7  12      341.42      345.74     18.82 o 
  -1   7  12      316.03      321.51     18.06 o 
   0   7  12       23.70       15.31     10.77 o 
  -7   8  12      187.56      225.84     19.96 o 
  -6   8  12      197.71      175.40     14.51 o 
  -5   8  12      293.45      327.33     16.02 o 
  -4   8  12     1429.61     1323.70     27.17 o 
  -3   8  12        0.50      -11.64     11.64 o 
  -2   8  12       29.03        5.31     10.32 o 
  -1   8  12       53.59       42.91     11.98 o 
   0   8  12     2677.60     2532.65     46.61 o 
  -8   9  12       83.65       88.35     12.93 o 
  -7   9  12      134.69      120.01     14.61 o 
  -6   9  12       16.37       11.36     11.63 o 
  -5   9  12      547.84      581.23     20.21 o 
  -4   9  12      303.26      282.94     17.63 o 
  -3   9  12     1023.67      950.93     22.40 o 
  -2   9  12      273.15      210.90     14.63 o 
  -1   9  12       54.68       25.29     11.96 o 
   0   9  12       41.72       36.50     12.44 o 
  -9  10  12      392.33      411.25     19.50 o 
  -8  10  12      204.42      173.75     13.13 o 
  -7  10  12       92.42       76.60     11.13 o 
  -6  10  12      687.56      707.01     20.72 o 
  -5  10  12     1039.47      997.63     23.41 o 
  -4  10  12      583.58      571.03     23.15 o 
  -3  10  12      282.29      257.81     16.61 o 
  -2  10  12      501.87      516.19     20.88 o 
  -1  10  12      186.11      166.89     18.12 o 
   0  10  12      497.53      554.84     21.67 o 
 -10  11  12     1183.90     1155.50     31.43 o 
  -9  11  12       61.77       38.33     14.45 o 
  -8  11  12       85.79       59.71     13.19 o 
  -7  11  12     1611.53     1597.29     29.44 o 
  -6  11  12       50.80       24.24     11.29 o 
  -5  11  12      297.29      253.80     15.82 o 
  -4  11  12      339.11      314.83     18.85 o 
  -3  11  12      125.68      109.92     16.24 o 
  -2  11  12      947.30      879.85     30.99 o 
  -1  11  12      327.94      322.56     19.56 o 
   0  11  12      314.53      307.23     24.09 o 
 -11  12  12       25.62       22.45     17.69 o 
 -10  12  12      240.72      246.87     22.60 o 
  -9  12  12       70.00       33.09     17.02 o 
  -8  12  12      645.19      629.30     28.52 o 
  -7  12  12      171.97      158.46     19.53 o 
  -6  12  12       14.83      -12.41     12.41 o 
  -5  12  12      466.35      431.40     21.64 o 
  -4  12  12      145.02      114.72     15.48 o 
  -3  12  12       12.84        7.16     15.11 o 
  -2  12  12      363.59      418.60     25.61 o 
  -1  12  12      286.49      300.89     26.56 o 
   0  12  12        8.53      -15.51     15.85 o 
 -12  13  12      566.95      558.36     40.67 o 
 -11  13  12      103.87       96.85     20.66 o 
 -10  13  12      124.09       98.30     19.75 o 
  -9  13  12      106.15      132.18     20.18 o 
  -8  13  12       38.42       11.08     15.73 o 
  -7  13  12       30.98       27.58     15.31 o 
  -6  13  12      285.67      282.25     24.66 o 
  -5  13  12       74.66       35.60     16.89 o 
  -4  13  12       27.93      -14.52     14.52 o 
  -3  13  12      216.16      199.36     21.31 o 
  -2  13  12      246.93      247.67     22.91 o 
  -1  13  12       68.29       39.68     17.99 o 
   0  13  12      270.86      260.04     24.91 o 
 -13  14  12       10.78       12.13     18.32 o 
 -12  14  12       72.64       87.60     20.09 o 
 -11  14  12      152.48      161.02     22.18 o 
 -10  14  12       50.92       31.72     18.54 o 
  -9  14  12      680.97      701.12     32.40 o 
  -8  14  12        5.01      -15.20     15.20 o 
  -7  14  12      303.39      282.08     23.46 o 
  -6  14  12        6.21      -15.54     15.54 o 
  -5  14  12      146.27      155.84     20.80 o 
  -4  14  12       24.31        7.95     16.59 o 
  -3  14  12       73.94       74.45     18.77 o 
  -2  14  12       67.57       54.69     20.12 o 
  -1  14  12      209.51      224.00     25.78 o 
   0  14  12       17.47       33.76     20.07 o 
 -14  15  12       37.53        2.29     22.11 o 
 -13  15  12        3.62       -9.12     19.82 o 
 -12  15  12      690.54      765.58     39.42 o 
 -11  15  12      132.00      118.45     22.85 o 
 -10  15  12        3.35       -2.52     17.99 o 
  -9  15  12        0.32       -8.68     16.36 o 
  -8  15  12        1.25       -5.78     16.04 o 
  -7  15  12       10.04        4.33     17.07 o 
  -6  15  12      235.59      235.88     23.94 o 
  -5  15  12      175.30      199.47     24.88 o 
  -4  15  12      391.94      396.28     34.71 o 
  -3  15  12       40.86       43.64     20.04 o 
  -2  15  12       33.75       20.16     19.93 o 
  -1  15  12       38.90       39.25     21.78 o 
   0  15  12       28.54       29.80     27.74 o 
 -15  16  12       19.59      -45.96     46.68 o 
 -14  16  12       77.04       57.43     23.85 o 
 -13  16  12       49.94       51.57     24.32 o 
 -12  16  12       29.37       27.62     23.86 o 
 -11  16  12      164.27      201.43     29.92 o 
 -10  16  12       18.87        3.95     22.42 o 
  -9  16  12       86.80       68.12     21.69 o 
  -8  16  12       56.69       42.14     20.73 o 
  -7  16  12      576.80      646.84     36.16 o 
  -6  16  12       80.38       60.05     22.55 o 
  -5  16  12      100.00      116.12     24.20 o 
  -4  16  12        4.20       19.56     20.69 o 
  -3  16  12        6.41      -10.57     19.06 o 
  -2  16  12       29.18        6.34     22.02 o 
  -1  16  12       53.14       52.65     67.65 o 
 -13  17  12       63.50       95.27     45.88 o 
 -12  17  12       49.48       79.32     26.99 o 
 -11  17  12      436.77      508.72     40.42 o 
 -10  17  12       14.86      -11.41     24.06 o 
  -9  17  12        8.81        1.08     20.13 o 
  -8  17  12       46.40       45.54     22.82 o 
  -7  17  12       32.43       30.34     22.51 o 
  -6  17  12        1.31        2.92     21.38 o 
  -5  17  12       15.00        9.04     22.35 o 
  -4  17  12       57.34       75.61     47.09 o 
 -10  18  12        5.80        9.23     34.99 o 
  -9  18  12       27.95       69.70     38.00 o 
  -8  18  12      110.58      128.01     41.49 o 
   0   1  13     2209.00     2172.70     26.85 o 
  -1   2  13       16.43       -0.36      7.92 o 
   0   2  13      644.56      681.67     17.29 o 
  -2   3  13       48.44       22.96      8.41 o 
  -1   3  13      188.30      171.95     12.88 o 
   0   3  13      917.49      919.84     20.86 o 
  -3   4  13       23.14       20.14      8.46 o 
  -2   4  13        0.44       -9.47      9.47 o 
  -1   4  13      784.40      786.87     20.83 o 
   0   4  13      130.18      138.44     12.92 o 
  -4   5  13     3657.58     3626.82     38.01 o 
  -3   5  13      490.75      466.36     18.27 o 
  -2   5  13     1761.02     1804.01     29.36 o 
  -1   5  13      934.64      935.19     23.64 o 
   0   5  13      114.88      146.50     14.01 o 
  -5   6  13        0.88       -8.23     11.35 o 
  -4   6  13      657.96      609.93     19.78 o 
  -3   6  13      296.37      333.09     18.48 o 
  -2   6  13      391.60      373.31     18.69 o 
  -1   6  13        4.26       -8.82     11.27 o 
   0   6  13     1247.01     1270.74     28.30 o 
  -6   7  13      827.20      806.48     21.47 o 
  -5   7  13       34.19       32.84     10.67 o 
  -4   7  13      690.10      629.75     20.21 o 
  -3   7  13     2191.53     2055.21     36.09 o 
  -2   7  13      276.88      299.35     19.29 o 
  -1   7  13     1913.07     1925.22     40.15 o 
   0   7  13      157.86      115.73     20.63 o 
  -7   8  13       92.14       58.05     12.92 o 
  -6   8  13      662.24      568.06     20.52 o 
  -5   8  13       77.68       67.71     12.54 o 
  -4   8  13        1.15      -10.14     10.14 o 
  -3   8  13      291.54      271.47     19.31 o 
  -2   8  13      565.38      602.57     24.58 o 
  -1   8  13      307.19      315.28     17.31 o 
   0   8  13       70.53       48.35     13.67 o 
  -8   9  13        0.09       -9.43     13.26 o 
  -7   9  13      392.91      429.39     20.66 o 
  -6   9  13      594.84      652.46     24.94 o 
  -5   9  13     1960.46     1901.89     39.46 o 
  -4   9  13        3.70      -12.34     12.34 o 
  -3   9  13       94.79       90.69     14.08 o 
  -2   9  13       11.29      -11.88     11.88 o 
  -1   9  13      495.07      522.45     24.33 o 
   0   9  13      121.19       94.16     16.80 o 
  -9  10  13      243.60      273.14     18.67 o 
  -8  10  13     1138.35     1137.32     32.99 o 
  -7  10  13        3.86      -13.63     13.63 o 
  -6  10  13       18.41        8.82     13.37 o 
  -5  10  13      175.73      181.00     16.68 o 
  -4  10  13       27.00        5.47     13.47 o 
  -3  10  13       12.85       13.79     13.90 o 
  -2  10  13      499.86      500.27     24.49 o 
  -1  10  13       17.42        9.87     12.53 o 
   0  10  13     1496.06     1558.41     42.01 o 
 -10  11  13        0.36       27.64     16.43 o 
  -9  11  13      109.83       82.93     18.35 o 
  -8  11  13      277.42      313.03     23.05 o 
  -7  11  13        0.01      -13.70     13.70 o 
  -6  11  13      217.84      174.28     19.35 o 
  -5  11  13      409.19      369.84     20.96 o 
  -4  11  13      337.09      353.04     19.15 o 
  -3  11  13      289.02      274.82     21.18 o 
  -2  11  13        5.38       -8.76     14.08 o 
  -1  11  13       19.90       72.26     17.19 o 
   0  11  13      734.13      727.34     31.53 o 
 -11  12  13      111.62       87.05     18.83 o 
 -10  12  13       57.81       17.85     17.17 o 
  -9  12  13      362.36      360.14     25.95 o 
  -8  12  13      560.28      608.70     28.55 o 
  -7  12  13      470.59      440.04     25.37 o 
  -6  12  13       18.77        6.89     14.27 o 
  -5  12  13       13.73       -3.00     13.88 o 
  -4  12  13        8.40       11.61     15.02 o 
  -3  12  13       17.00       -4.41     14.55 o 
  -2  12  13        2.02        5.76     15.16 o 
  -1  12  13       88.30      112.58     19.46 o 
   0  12  13      294.98      394.20     26.81 o 
 -12  13  13       84.70      115.87     21.56 o 
 -11  13  13       15.89        7.23     17.51 o 
 -10  13  13        5.54      -16.60     16.60 o 
  -9  13  13        0.68      -10.83     16.78 o 
  -8  13  13       62.13       45.96     17.07 o 
  -7  13  13      131.97      117.47     18.66 o 
  -6  13  13       38.41       26.73     16.09 o 
  -5  13  13       11.84       -5.74     14.95 o 
  -4  13  13      368.56      390.83     25.57 o 
  -3  13  13       54.26       51.03     17.95 o 
  -2  13  13      528.63      574.75     29.81 o 
  -1  13  13       21.51       25.68     18.85 o 
   0  13  13       31.94       40.02     19.19 o 
 -13  14  13        8.03       33.41     19.75 o 
 -12  14  13      355.50      388.53     28.90 o 
 -11  14  13      646.70      704.65     33.73 o 
 -10  14  13      105.38      112.19     21.42 o 
  -9  14  13       24.81       11.98     17.89 o 
  -8  14  13       50.88       24.90     17.17 o 
  -7  14  13      139.25      151.88     22.55 o 
  -6  14  13       23.10       13.78     16.28 o 
  -5  14  13        5.01        8.28     16.56 o 
  -4  14  13       20.56        7.68     16.51 o 
  -3  14  13       32.56       57.20     18.83 o 
  -2  14  13        0.71       18.49     17.87 o 
  -1  14  13        8.12       13.41     19.74 o 
   0  14  13       65.13       56.71     21.89 o 
 -14  15  13      237.94      318.11     51.02 o 
 -13  15  13       10.11       36.57     22.55 o 
 -12  15  13        3.44       22.63     19.85 o 
 -11  15  13       30.23       40.32     20.42 o 
 -10  15  13      116.02      134.81     22.49 o 
  -9  15  13       64.20       52.75     20.12 o 
  -8  15  13        8.78      -15.37     18.27 o 
  -7  15  13      191.98      175.30     22.90 o 
  -6  15  13      416.07      442.09     29.38 o 
  -5  15  13       41.57       48.46     19.38 o 
  -4  15  13       33.95       45.03     20.39 o 
  -3  15  13      160.86      157.58     23.77 o 
  -2  15  13       76.46      137.31     24.02 o 
  -1  15  13       99.34       55.78     44.87 o 
 -13  16  13        3.13        8.13     57.94 o 
 -12  16  13       15.00        0.87     30.40 o 
 -11  16  13      250.85      353.72     34.34 o 
 -10  16  13       72.63       68.24     24.90 o 
  -9  16  13      106.85      127.18     26.92 o 
  -8  16  13       21.80       10.41     20.24 o 
  -7  16  13        4.32        3.03     19.72 o 
  -6  16  13      329.34      377.85     29.85 o 
  -5  16  13        3.57       26.13     20.55 o 
  -4  16  13      188.16      173.46     31.17 o 
  -3  16  13       81.63      125.85     39.36 o 
  -9  17  13       28.03       62.64     46.90 o 
  -8  17  13        1.96       45.57     38.45 o 
   0   0  14     2633.69     2683.65     84.28 o 
   0   1  14       98.02      107.54     11.45 o 
  -1   2  14       84.68       53.23      9.76 o 
   0   2  14      582.84      587.83     16.97 o 
  -2   3  14      842.36      856.61     18.72 o 
  -1   3  14       39.87       27.45     10.74 o 
   0   3  14       53.10       45.68     11.18 o 
  -3   4  14      228.18      247.71     14.12 o 
  -2   4  14     1015.82     1041.35     24.02 o 
  -1   4  14      770.29      771.14     21.71 o 
   0   4  14      303.83      353.75     16.74 o 
  -4   5  14      630.16      610.50     19.88 o 
  -3   5  14        7.77       -9.33     11.76 o 
  -2   5  14       90.47       92.75     13.49 o 
  -1   5  14      512.46      528.78     20.63 o 
   0   5  14       53.66       48.45     14.15 o 
  -5   6  14      172.43      182.51     15.78 o 
  -4   6  14      699.66      611.31     20.05 o 
  -3   6  14     1455.41     1396.42     30.80 o 
  -2   6  14       16.75       -1.49     13.19 o 
  -1   6  14     3554.33     3524.39     46.59 o 
   0   6  14      523.91      532.46     23.47 o 
  -6   7  14      253.46      274.76     19.51 o 
  -5   7  14      391.14      423.94     17.99 o 
  -4   7  14     1015.44      940.10     33.12 o 
  -3   7  14      205.08      206.78     18.73 o 
  -2   7  14      369.01      357.95     21.90 o 
  -1   7  14       73.70       69.23     15.93 o 
   0   7  14        0.95        4.79     16.68 o 
  -7   8  14      140.28       97.31     15.70 o 
  -6   8  14      379.73      381.13     18.32 o 
  -5   8  14      445.65      493.71     19.79 o 
  -4   8  14       96.82       97.67     18.00 o 
  -3   8  14       20.71        1.48     15.19 o 
  -2   8  14       53.13       60.36     16.96 o 
  -1   8  14      292.52      312.21     24.23 o 
   0   8  14      887.64      865.84     34.46 o 
  -8   9  14       87.74      102.87     16.80 o 
  -7   9  14      119.62      103.54     16.84 o 
  -6   9  14      208.99      227.47     18.63 o 
  -5   9  14      871.90      843.04     26.95 o 
  -4   9  14      323.98      323.10     17.83 o 
  -3   9  14      681.59      632.04     29.54 o 
  -2   9  14      115.61       82.65     18.17 o 
  -1   9  14        6.72        3.30     12.98 o 
   0   9  14      114.55      140.66     17.71 o 
  -9  10  14      965.75     1017.92     32.24 o 
  -8  10  14       10.16        5.44     15.37 o 
  -7  10  14      204.93      168.28     18.23 o 
  -6  10  14      201.87      179.27     18.46 o 
  -5  10  14      104.37       77.77     18.41 o 
  -4  10  14       21.47       15.05     13.58 o 
  -3  10  14        0.56      -11.87     11.87 o 
  -2  10  14      199.52      212.90     18.79 o 
  -1  10  14       11.90       13.02     14.36 o 
   0  10  14      360.81      442.55     25.35 o 
 -10  11  14      708.89      665.68     29.93 o 
  -9  11  14       33.72       41.16     17.13 o 
  -8  11  14      109.43       70.51     17.61 o 
  -7  11  14      695.98      725.47     28.61 o 
  -6  11  14        0.78      -13.58     13.58 o 
  -5  11  14       49.99       46.43     15.15 o 
  -4  11  14      192.96      221.11     19.66 o 
  -3  11  14        5.42       11.80     13.82 o 
  -2  11  14      317.08      320.51     22.41 o 
  -1  11  14      229.44      305.30     23.32 o 
   0  11  14      102.65      124.06     20.06 o 
 -11  12  14        1.68      -11.13     16.46 o 
 -10  12  14      324.94      394.74     27.14 o 
  -9  12  14       27.87        3.98     17.43 o 
  -8  12  14      216.73      209.87     22.27 o 
  -7  12  14      141.79      111.67     18.85 o 
  -6  12  14       46.03       14.20     17.76 o 
  -5  12  14      293.32      318.99     22.30 o 
  -4  12  14       10.51       -5.35     14.72 o 
  -3  12  14        1.15        1.46     15.04 o 
  -2  12  14      135.09      168.76     20.48 o 
  -1  12  14       59.12       70.62     18.96 o 
   0  12  14        1.96        0.55     16.39 o 
 -12  13  14      303.70      331.12     26.94 o 
 -11  13  14       73.93       79.31     20.28 o 
 -10  13  14      172.65      185.91     23.31 o 
  -9  13  14       50.51       68.87     19.80 o 
  -8  13  14       35.05       20.36     16.78 o 
  -7  13  14        8.86       -7.70     17.00 o 
  -6  13  14       74.43       57.95     17.26 o 
  -5  13  14       30.71       30.74     16.52 o 
  -4  13  14        0.13      -14.27     15.24 o 
  -3  13  14      138.44      145.53     20.33 o 
  -2  13  14      170.39      233.50     23.20 o 
  -1  13  14       42.59       39.20     18.35 o 
   0  13  14       59.39       57.00     20.16 o 
 -13  14  14       10.18       25.59     25.87 o 
 -12  14  14       15.77       59.70     19.53 o 
 -11  14  14       26.36       42.36     18.69 o 
 -10  14  14        2.29        0.31     18.03 o 
  -9  14  14      358.68      367.58     27.31 o 
  -8  14  14        4.28       -4.11     17.28 o 
  -7  14  14      121.17      107.38     19.89 o 
  -6  14  14       44.19       18.02     17.21 o 
  -5  14  14      115.52      121.82     20.66 o 
  -4  14  14        0.49        7.51     16.88 o 
  -3  14  14       21.90       38.10     18.68 o 
  -2  14  14        8.60       23.65     18.21 o 
  -1  14  14      282.26      292.64     33.20 o 
 -12  15  14      350.57      479.52    106.24 o 
 -11  15  14       80.24      107.44     25.57 o 
 -10  15  14        0.28       -1.72     18.87 o 
  -9  15  14        0.01       -5.52     18.34 o 
  -8  15  14       10.02       -0.19     16.89 o 
  -7  15  14        0.09      -10.07     17.99 o 
  -6  15  14      153.80      195.93     23.19 o 
  -5  15  14       61.74       64.29     20.00 o 
  -4  15  14      347.08      374.03     33.50 o 
  -3  15  14       36.95       95.25     74.05 o 
   0   1  15      557.58      565.99     19.94 o 
  -1   2  15      234.12      265.06     14.91 o 
   0   2  15      152.05      180.61     12.58 o 
  -2   3  15      267.70      297.07     14.03 o 
  -1   3  15       94.49       78.06     14.05 o 
   0   3  15       75.79       58.04     12.54 o 
  -3   4  15       58.59       44.51     11.73 o 
  -2   4  15      216.03      238.15     16.46 o 
  -1   4  15     1424.08     1436.22     29.36 o 
   0   4  15       84.80      107.71     14.35 o 
  -4   5  15     1405.61     1396.95     31.39 o 
  -3   5  15      398.02      386.21     21.70 o 
  -2   5  15      459.76      501.29     23.57 o 
  -1   5  15      326.15      327.08     21.15 o 
   0   5  15      302.99      371.89     20.07 o 
  -5   6  15      110.78      105.46     15.27 o 
  -4   6  15      270.32      275.69     25.39 o 
  -3   6  15      277.17      291.86     21.37 o 
  -2   6  15      227.57      246.45     21.39 o 
  -1   6  15       25.33       24.39     16.26 o 
   0   6  15      454.21      491.67     26.74 o 
  -6   7  15      472.45      505.47     26.29 o 
  -5   7  15       23.27       -9.07     13.91 o 
  -4   7  15       40.93       21.53     15.49 o 
  -3   7  15      739.45      714.35     28.83 o 
  -2   7  15      275.54      310.52     23.21 o 
  -1   7  15     1728.09     1656.73     41.00 o 
   0   7  15      151.38      123.51     20.88 o 
  -7   8  15       38.34       34.73     18.14 o 
  -6   8  15      217.68      230.13     16.92 o 
  -5   8  15      139.12      121.15     17.86 o 
  -4   8  15       89.81      102.01     18.08 o 
  -3   8  15       58.57       51.37     17.32 o 
  -2   8  15      180.58      178.37     20.69 o 
  -1   8  15       16.12        7.73     16.96 o 
   0   8  15        0.20       -1.89     16.60 o 
  -8   9  15       83.24       98.54     15.50 o 
  -7   9  15      123.36      140.36     17.01 o 
  -6   9  15      225.03      260.31     23.20 o 
  -5   9  15      792.43      796.20     31.20 o 
  -4   9  15      180.05      178.75     22.99 o 
  -3   9  15       60.03       16.73     16.78 o 
  -2   9  15        5.44       -0.29     15.39 o 
  -1   9  15      276.73      298.35     25.28 o 
   0   9  15       12.09       17.72     17.32 o 
  -9  10  15      133.68      143.71     18.81 o 
  -8  10  15      662.57      615.91     26.73 o 
  -7  10  15        5.14       25.18     15.11 o 
  -6  10  15        4.76        8.58     15.90 o 
  -5  10  15       94.39       77.61     15.16 o 
  -4  10  15        0.09      -15.21     15.21 o 
  -3  10  15       11.06      -15.55     15.55 o 
  -2  10  15      165.78      170.13     22.83 o 
  -1  10  15        6.37        6.18     13.71 o 
   0  10  15      743.48      771.02     37.86 o 
 -10  11  15       56.99       92.53     18.48 o 
  -9  11  15       33.55       12.92     16.18 o 
  -8  11  15       95.65      124.02     18.98 o 
  -7  11  15        2.03        5.39     14.92 o 
  -6  11  15       42.46       42.10     18.50 o 
  -5  11  15      477.03      512.44     24.73 o 
  -4  11  15      105.51       99.13     17.06 o 
  -3  11  15      223.14      261.32     20.51 o 
  -2  11  15       14.07       34.69     15.57 o 
  -1  11  15       11.55       43.25     19.54 o 
   0  11  15      479.26      584.91     29.08 o 
 -11  12  15       71.79       69.74     19.15 o 
 -10  12  15      109.57      117.97     20.32 o 
  -9  12  15      200.07      246.99     22.80 o 
  -8  12  15      359.79      421.02     26.39 o 
  -7  12  15      163.13      156.96     19.76 o 
  -6  12  15      105.10      116.89     18.10 o 
  -5  12  15        4.41       -0.93     14.42 o 
  -4  12  15       13.90       17.41     15.59 o 
  -3  12  15        1.66        9.71     15.39 o 
  -2  12  15        1.18        6.47     15.90 o 
  -1  12  15       62.81       69.10     18.89 o 
   0  12  15       73.40       99.15     19.95 o 
 -12  13  15       93.71       92.17     29.52 o 
 -11  13  15        2.46       37.22     21.34 o 
 -10  13  15       33.49       11.61     17.91 o 
  -9  13  15        0.08        6.28     17.54 o 
  -8  13  15       47.98       22.21     17.03 o 
  -7  13  15       32.15       31.15     16.63 o 
  -6  13  15       69.49       49.87     17.14 o 
  -5  13  15       57.52       56.32     18.18 o 
  -4  13  15      124.79      135.70     20.00 o 
  -3  13  15       91.83      122.95     20.26 o 
  -2  13  15      295.23      345.38     28.14 o 
  -1  13  15        2.39       28.47     25.34 o 
 -10  14  15       12.35       41.48     24.11 o 
  -9  14  15       16.79       -1.01     22.57 o 
  -8  14  15        5.61       -3.87     21.77 o 
  -7  14  15       98.92       93.98     20.92 o 
  -6  14  15       30.32       20.60     18.58 o 
  -5  14  15        0.57      -17.13     19.01 o 
  -4  14  15        2.51        0.45     22.54 o 
   0   0  16     1922.51     1897.39     87.11 o 
   0   1  16       29.55       17.67     11.97 o 
  -1   2  16        9.09        0.74     11.53 o 
   0   2  16      303.72      330.49     17.32 o 
  -2   3  16      643.39      631.27     20.83 o 
  -1   3  16      347.34      358.35     20.74 o 
   0   3  16       16.41        0.77     12.64 o 
  -3   4  16      258.96      284.75     18.58 o 
  -2   4  16      421.32      445.71     21.86 o 
  -1   4  16      141.95      147.08     16.87 o 
   0   4  16      122.71      121.20     17.06 o 
  -4   5  16      678.25      713.50     25.59 o 
  -3   5  16       54.38       52.17     18.84 o 
  -2   5  16       87.88       81.43     16.30 o 
  -1   5  16       73.28       98.91     17.52 o 
   0   5  16       54.41       38.55     15.84 o 
  -5   6  16       16.65       21.42     14.94 o 
  -4   6  16      221.45      228.87     24.87 o 
  -3   6  16      261.48      290.79     21.42 o 
  -2   6  16        0.02       -7.78     14.52 o 
  -1   6  16     1578.92     1575.95     39.02 o 
   0   6  16      251.09      247.58     24.40 o 
  -6   7  16       51.78       44.92     17.29 o 
  -5   7  16      232.96      215.64     24.89 o 
  -4   7  16      217.88      261.25     20.97 o 
  -3   7  16        0.71      -14.56     14.56 o 
  -2   7  16      138.66      151.02     19.62 o 
  -1   7  16      176.76      174.23     21.06 o 
   0   7  16       10.87       -6.45     16.61 o 
  -7   8  16       46.71       41.87     18.06 o 
  -6   8  16      140.68      136.55     19.61 o 
  -5   8  16      109.27      112.91     18.02 o 
  -4   8  16      100.00      124.69     19.37 o 
  -3   8  16       92.14       81.66     18.50 o 
  -2   8  16       38.05       34.26     17.34 o 
  -1   8  16      153.27      152.34     21.49 o 
   0   8  16      368.74      410.28     27.76 o 
  -8   9  16       59.20       78.18     19.95 o 
  -7   9  16       88.86      122.57     20.50 o 
  -6   9  16       58.26       54.59     14.48 o 
  -5   9  16      211.64      221.19     21.47 o 
  -4   9  16      104.73      100.62     19.11 o 
  -3   9  16      361.81      374.06     25.79 o 
  -2   9  16       18.43       12.17     17.56 o 
  -1   9  16        4.19        9.24     17.40 o 
   0   9  16       16.66       31.81     19.31 o 
  -9  10  16      119.69      133.38     22.51 o 
  -8  10  16        0.15       11.40     13.74 o 
  -7  10  16       33.09       39.33     14.80 o 
  -6  10  16      214.44      219.47     22.43 o 
  -5  10  16      114.47      114.90     20.02 o 
  -4  10  16       10.86       24.87     17.90 o 
  -3  10  16       61.06       76.16     19.92 o 
  -2  10  16       29.81       25.48     18.69 o 
  -1  10  16       43.68       51.57     20.13 o 
   0  10  16      400.35      468.48     30.55 o 
 -10  11  16      515.61      569.31     28.08 o 
  -9  11  16       21.10       23.33     16.58 o 
  -8  11  16      110.73      130.82     18.73 o 
  -7  11  16      324.68      353.55     23.44 o 
  -6  11  16       15.63       16.53     14.69 o 
  -5  11  16       82.86       69.94     20.06 o 
  -4  11  16      134.27      145.50     22.21 o 
  -3  11  16       63.02       62.66     20.42 o 
  -2  11  16       91.34      114.93     22.12 o 
  -1  11  16      241.25      252.89     26.73 o 
   0  11  16       46.77       67.45     21.68 o 
 -10  12  16       94.52       97.51     54.84 o 
  -9  12  16        7.19       -7.36     19.66 o 
  -8  12  16       74.76      117.46     22.17 o 
  -7  12  16      136.44      177.93     23.86 o 
  -6  12  16       25.56       29.58     17.47 o 
  -5  12  16      330.08      355.77     22.41 o 
  -4  12  16        4.67       -6.57     19.18 o 
  -3  12  16       16.74       25.52     25.71 o 
  -2  12  16      218.64      342.66     87.06 o 
   0   1  17      490.00      508.28     21.50 o 
  -1   2  17      267.82      295.79     17.84 o 
   0   2  17      156.05      194.56     16.57 o 
  -2   3  17       38.16       31.63     12.33 o 
  -1   3  17       52.52       53.18     15.02 o 
   0   3  17       62.25       58.48     15.41 o 
  -3   4  17        1.89      -16.59     16.59 o 
  -2   4  17        6.30        4.16     13.97 o 
  -1   4  17      619.85      653.64     25.51 o 
   0   4  17       34.99       41.38     15.47 o 
  -4   5  17      504.38      491.73     29.97 o 
  -3   5  17      194.32      170.57     23.45 o 
  -2   5  17      177.99      156.21     19.71 o 
  -1   5  17       27.72       26.16     15.79 o 
   0   5  17      268.68      312.35     22.67 o 
  -5   6  17       44.46       27.90     20.81 o 
  -4   6  17       33.96       39.41     19.74 o 
  -3   6  17       52.22       46.49     16.18 o 
  -2   6  17       89.30       91.09     18.23 o 
  -1   6  17        1.14        2.70     15.80 o 
   0   6  17      319.66      324.02     26.86 o 
  -6   7  17      116.86      119.10     19.03 o 
  -5   7  17        2.13      -18.09     18.09 o 
  -4   7  17       50.18       64.59     21.18 o 
  -3   7  17      294.99      327.28     23.55 o 
  -2   7  17      307.02      377.86     25.13 o 
  -1   7  17      314.58      304.67     24.52 o 
   0   7  17       24.22       10.63     16.92 o 
  -7   8  17       10.03        3.30     17.04 o 
  -6   8  17       67.00       52.88     22.82 o 
  -5   8  17        8.29       28.29     19.34 o 
  -4   8  17        6.41        9.53     16.13 o 
  -3   8  17        1.78       10.18     16.70 o 
  -2   8  17      127.72      137.49     20.88 o 
  -1   8  17       37.26       33.88     18.68 o 
   0   8  17       18.89        6.65     17.86 o 
  -8   9  17        5.03        9.18     17.97 o 
  -7   9  17       12.85       -1.61     16.33 o 
  -6   9  17       99.86      128.41     26.49 o 
  -5   9  17      462.57      478.09     26.97 o 
  -4   9  17       41.72       50.88     18.46 o 
  -3   9  17       36.29       11.78     17.73 o 
  -2   9  17        1.86       -9.09     17.24 o 
  -1   9  17      113.89      128.65     22.11 o 
   0   9  17       99.25      139.44     33.18 o 
  -8  10  17      270.68      403.50     47.20 o 
  -7  10  17       21.30       64.47     37.92 o 
  -6  10  17        0.74       14.70     18.17 o 
  -5  10  17       26.05       37.88     17.89 o 
  -4  10  17        0.54       -2.39     17.06 o 
  -3  10  17       21.92       12.01     24.68 o 
  -2  10  17      163.89      195.35     51.16 o 
   0   0  18     2187.32     2305.09    130.42 o 
   0   1  18       39.42       69.22     15.04 o 
  -1   2  18        0.89       20.97     13.23 o 
   0   2  18      202.56      238.43     17.05 o 
  -2   3  18      207.87      222.45     18.54 o 
  -1   3  18        1.63       -7.83     14.34 o 
   0   3  18       26.65       17.93     15.66 o 
  -3   4  18      182.54      236.87     24.29 o 
  -2   4  18      107.29      105.60     19.50 o 
  -1   4  18      202.34      222.42     20.98 o 
   0   4  18       39.93       27.95     15.73 o 
  -4   5  18      211.41      228.43     25.27 o 
  -3   5  18       94.19       98.25     22.33 o 
  -2   5  18       19.99        8.25     15.88 o 
  -1   5  18       26.01       18.94     16.48 o 
   0   5  18        3.46        8.20     15.57 o 
  -5   6  18        0.34       14.71     22.03 o 
  -4   6  18       89.41       95.02     22.87 o 
  -3   6  18       99.45      102.22     22.97 o 
  -2   6  18        2.33       15.36     17.92 o 
  -1   6  18      535.29      593.93     28.91 o 
   0   6  18       25.56       27.31     21.13 o 
  -6   7  18        9.83       31.99     34.77 o 
  -5   7  18        7.25       25.03     28.50 o 
  -4   7  18      217.16      274.62     34.14 o 
  -3   7  18        7.31      -15.27     15.27 o 
  -2   7  18       48.42       62.13     19.82 o 
  -1   7  18      116.18      134.63     31.75 o 
   0   7  18        4.47        6.47     22.48 o 
  -4   8  18      141.68      168.75     42.01 o 
  -3   8  18       49.61       72.58     37.80 o 
   0   1  19      327.26      369.68     20.02 o 
  -1   2  19       76.30      110.38     15.09 o 
   0   2  19       81.15       77.53     16.51 o 
  -2   3  19        6.63       -3.15     18.52 o 
  -1   3  19       45.00       85.81     19.08 o 
   0   3  19       85.11      117.11     19.91 o 
  -2   4  19       27.64       36.07     74.85 o 
                                                 
